# Supplementary material for: The essential roles of OsFtsH2 in developing the chloroplast of rice
Source: BMC Plant Biol. 2021 Oct 1;21:445. doi: 10.1186/s12870-021-03222-z (PMC8485545; doi:10.1186/s12870-021-03222-z)
Supplement: Supplementary file 3 — Additional file 3: Table S1. All DEGs in osftsh2 mutants were listed. [file 12870_2021_3222_MOESM3_ESM.xlsx]

## Sheet: Sheet1
Table S1.All DEGs in osftsh2 mutants were listed.
Gene ID	Fold changes(mutant/WT)	log2fc	pvalue	padjust	significant	regulate	Description
Os03g0712733	0.17932	-2.47939	0.000289314	0.00191425	yes	down	BAS86049.1(Os03g0712700, partial [Oryza sativa Japonica Group])
Os12g0124000	0.160527	-2.63912	4.13259e-09	9.16543e-08	yes	down	XP_015620005.1(PREDICTED: uncharacterized protein LOC4351372 isoform X4 [Oryza sativa Japonica Group])
Os12g0106600	0.391567	-1.35267	0.00933477	0.0353203	yes	down	BAF28960.2(Os12g0106600, partial [Oryza sativa Japonica Group])
Os06g0193300	0.35619	-1.48928	0.014268	0.0498351	yes	down	XP_015642014.1(PREDICTED: uncharacterized protein LOC4340381 [Oryza sativa Japonica Group])
Os02g0724500	0.239574	-2.06146	0.00214643	0.0105549	yes	down	XP_015624139.1(PREDICTED: uncharacterized membrane protein At1g06890 [Oryza sativa Japonica Group])
Os04g0590900	0.44113	-1.18073	0.000219728	0.00151275	yes	down	XP_015637095.1(PREDICTED: E3 ubiquitin-protein ligase Os04g0590900 [Oryza sativa Japonica Group])
Os02g0738900	0.444621	-1.16935	0.000902848	0.00507443	yes	down	XP_015626661.1(PREDICTED: dynamin-2A [Oryza sativa Japonica Group])
Os04g0201000	0.325182	-1.62068	0.00895127	0.034198	yes	down	BAS88066.1(Os04g0201000 [Oryza sativa Japonica Group])
Os12g0111500	0.27708	-1.85163	1.36616e-05	0.000132247	yes	down	XP_015618977.1(PREDICTED: BTB/POZ domain-containing protein At3g56230 [Oryza sativa Japonica Group])
Os10g0503300	0.1328	-2.91267	0.000417092	0.00261994	yes	down	BAT11548.1(Os10g0503300, partial [Oryza sativa Japonica Group])
Os01g0784700	0.141922	-2.81683	0.000370791	0.00237186	yes	down	BAF06377.1(Os01g0784700 [Oryza sativa Japonica Group])
Os01g0172600	0.440766	-1.18192	0.013996	0.049109	yes	down	BAD68110.1(putative peroxidase [Oryza sativa Japonica Group])
Os07g0694700	0.387486	-1.36778	4.50003e-10	1.16059e-08	yes	down	XP_015646556.1(PREDICTED: L-ascorbate peroxidase 2, cytosolic [Oryza sativa Japonica Group])
Os01g0113350	0.157577	-2.66587	2.14062e-05	0.000195407	yes	down	BAD45065.1(putative receptor serine/threonine kinase PR5K [Oryza sativa Japonica Group])
Os02g0517900	0.0402656	-4.63431	1.19065e-08	2.38331e-07	yes	down	EEC73277.1(hypothetical protein OsI_07420 [Oryza sativa Indica Group])
Os01g0231800	0.33099	-1.59514	0.000257361	0.001729	yes	down	BAS71178.1(Os01g0231800, partial [Oryza sativa Japonica Group])
Os04g0588500	0.200545	-2.318	7.96105e-19	6.32067e-17	yes	down	CAE04853.2(OSJNBa0086O06.1 [Oryza sativa Japonica Group])
Os08g0367400	0.480411	-1.05766	0.00899982	0.0343372	yes	down	BAF23565.1(Os08g0367400 [Oryza sativa Japonica Group])
Os02g0593500	0.254651	-1.9734	5.05232e-06	5.50569e-05	yes	down	XP_015626495.1(PREDICTED: inorganic phosphate transporter 2-1, chloroplastic [Oryza sativa Japonica Group])
Os02g0192700	0.241943	-2.04726	0.00763355	0.0300091	yes	down	EAY84834.1(hypothetical protein OsI_06200 [Oryza sativa Indica Group])
Os10g0450000	0.246967	-2.01761	0.00599583	0.0246227	yes	down	ABB47737.1(expressed protein [Oryza sativa Japonica Group])
Os01g0678100	0.00961994	-6.69976	6.56491e-12	2.25273e-10	yes	down	XP_015627278.1(PREDICTED: uncharacterized protein LOC4325270 [Oryza sativa Japonica Group])
Os01g0309800	0.128523	-2.9599	2.4899e-10	6.7213e-09	yes	down	XP_015621513.1(PREDICTED: transcriptional regulatory protein LGE1 [Oryza sativa Japonica Group])
Os05g0499800	0.200879	-2.3156	1.4712e-07	2.2737e-06	yes	down	XP_015639146.1(PREDICTED: scopoletin glucosyltransferase [Oryza sativa Japonica Group])
Os06g0138600	0.498118	-1.00544	0.0114084	0.0416649	yes	down	XP_015641598.1(PREDICTED: uncharacterized protein LOC9270467 [Oryza sativa Japonica Group])
Os06g0705700	0.20447	-2.29004	3.96903e-05	0.000335515	yes	down	XP_015641191.1(PREDICTED: protein NRT1/ PTR FAMILY 8.3 [Oryza sativa Japonica Group])
Os01g0639900	0.0846784	-3.56186	1.04991e-09	2.58098e-08	yes	down	BAF05590.1(Os01g0639900, partial [Oryza sativa Japonica Group])
Os04g0567800	0.463764	-1.10854	0.000730036	0.00422375	yes	down	EAY95200.1(hypothetical protein OsI_17020 [Oryza sativa Indica Group])
Os12g0532600	0.370981	-1.43058	0.00556988	0.0231202	yes	down	BAF29941.1(Os12g0532600 [Oryza sativa Japonica Group])
Os11g0180200	0.49962	-1.0011	1.72494e-05	0.000162108	yes	down	BAF27738.2(Os11g0180200 [Oryza sativa Japonica Group])
Os09g0460700	0.483791	-1.04754	0.00389825	0.0172752	yes	down	XP_015612529.1(PREDICTED: tuliposide A-converting enzyme b1, amyloplastic [Oryza sativa Japonica Group])
Os08g0207600	0.472136	-1.08273	0.00980592	0.036779	yes	down	XP_015650401.1(PREDICTED: GTP-binding protein ERG [Oryza sativa Japonica Group])
Os02g0589500	0.264221	-1.92018	0.0006439	0.00379906	yes	down	BAS79494.1(Os02g0589600, partial [Oryza sativa Japonica Group])
Os10g0578700	0.0440541	-4.50458	1.70546e-05	0.00016081	yes	down	XP_015614239.1(PREDICTED: uncharacterized protein LOC4349507 [Oryza sativa Japonica Group])
Os01g0631100	0.452377	-1.1444	8.5064e-06	8.71046e-05	yes	down	XP_015619719.1(PREDICTED: protein REDUCED WALL ACETYLATION 3 [Oryza sativa Japonica Group])
Os01g0878300	0.245165	-2.02818	1.29781e-10	3.67117e-09	yes	down	XP_015616862.1(PREDICTED: receptor-like protein kinase HSL1 [Oryza sativa Japonica Group])
Os05g0395400	0.159347	-2.64976	0.0125468	0.0450047	yes	down	BAF17377.1(Os05g0395400 [Oryza sativa Japonica Group])
Os05g0105000	0.204722	-2.28826	6.63038e-35	1.75637e-32	yes	down	XP_015639163.1(PREDICTED: methionine S-methyltransferase isoform X2 [Oryza sativa Japonica Group])
Os04g0552000	0.0734828	-3.76645	0.000265277	0.00177628	yes	down	XP_015634512.1(PREDICTED: expansin-B15 [Oryza sativa Japonica Group])
Os06g0318533	0.370264	-1.43338	5.40427e-05	0.000442457	yes	down	EEE65604.1(hypothetical protein OsJ_21144 [Oryza sativa Japonica Group])
Os11g0489250	0.00706487	-7.14512	1.13639e-36	3.32061e-34	yes	down	XP_015615492.1(PREDICTED: cytochrome P450 78A5 [Oryza sativa Japonica Group])
Os05g0579300	0.200132	-2.32098	2.87918e-07	4.20008e-06	yes	down	XP_015639557.1(PREDICTED: zinc-finger homeodomain protein 6 [Oryza sativa Japonica Group])
Os08g0504000	0.250907	-1.99478	0.0028951	0.0134699	yes	down	XP_015649538.1(PREDICTED: zinc finger protein WIP2 [Oryza sativa Japonica Group])
Os09g0412700	0.0478672	-4.38482	2.04303e-08	3.85794e-07	yes	down	XP_015610805.1(PREDICTED: uncharacterized protein LOC4347042 [Oryza sativa Japonica Group])
Os10g0317900	0.1575	-2.66658	4.82941e-05	0.00039943	yes	down	XP_015612714.1(PREDICTED: flavonoid 3'-monooxygenase [Oryza sativa Japonica Group])
Os03g0618300	0.257852	-1.95539	2.10263e-09	4.9376e-08	yes	down	XP_015628260.1(PREDICTED: naringenin,2-oxoglutarate 3-dioxygenase [Oryza sativa Japonica Group])
Os03g0140400	0.131809	-2.92348	6.12031e-14	2.76673e-12	yes	down	XP_015632551.1(PREDICTED: alkane hydroxylase MAH1 [Oryza sativa Japonica Group])
Os07g0215200	0.42162	-1.24598	0.000207235	0.00144092	yes	down	BAT00624.1(Os07g0215200, partial [Oryza sativa Japonica Group])
Os02g0656600	0.0677332	-3.88399	2.15163e-07	3.2064e-06	yes	down	XP_015626317.1(PREDICTED: ethylene-responsive transcription factor TINY [Oryza sativa Japonica Group])
Os01g0860450	0.302235	-1.72626	0.00325272	0.014863	yes	down	XP_015618637.1(PREDICTED: hevamine-A [Oryza sativa Japonica Group])
Os01g0289900	0.0202217	-5.62795	0.00261623	0.0124316	yes	down	BAS71649.1(Os01g0289900 [Oryza sativa Japonica Group])
Os12g0612700	0.277031	-1.85188	0.00158934	0.0082175	yes	down	XP_015620816.1(PREDICTED: homeobox-leucine zipper protein HOX33 [Oryza sativa Japonica Group])
Os05g0160300	0.280843	-1.83217	0.00276207	0.0129874	yes	down	XP_015637909.1(PREDICTED: non-specific lipid-transfer protein [Oryza sativa Japonica Group])
Os08g0476700	0.433129	-1.20713	0.00105129	0.00578822	yes	down	BAT05890.1(Os08g0476700, partial [Oryza sativa Japonica Group])
Os11g0442500	0.172898	-2.53201	1.09093e-05	0.000108763	yes	down	BAT13872.1(Os11g0442500 [Oryza sativa Japonica Group])
Os02g0116000	0.416287	-1.26435	3.58376e-08	6.37891e-07	yes	down	XP_015626855.1(PREDICTED: zinc finger protein 729 [Oryza sativa Japonica Group])
Os02g0202900	0.381739	-1.38934	0.00180705	0.00914301	yes	down	BAD15502.1(putative kelch repeat-containing F-box family protein [Oryza sativa Japonica Group])
Os06g0151900	0.392235	-1.35021	6.72611e-08	1.12941e-06	yes	down	BAD69330.1(putative pyrophosphate-dependent phosphofructo-1-kinase [Oryza sativa Japonica Group])
Os02g0255700	0.360579	-1.47161	0.000250773	0.00169317	yes	down	BAF08379.1(Os02g0255700 [Oryza sativa Japonica Group])
Os04g0101400	0.0686204	-3.86522	1.3336e-07	2.08953e-06	yes	down	XP_015636893.1(PREDICTED: cytochrome P450 93A2 [Oryza sativa Japonica Group])
Os03g0571700	0.263655	-1.92328	0.0015169	0.00790589	yes	down	BAF12435.1(Os03g0571700 [Oryza sativa Japonica Group])
Os03g0287500	0.365848	-1.45068	0.00798501	0.0311145	yes	down	XP_015628024.1(PREDICTED: uncharacterized protein LOC4332484 [Oryza sativa Japonica Group])
Os09g0271100	0.262766	-1.92815	1.05521e-08	2.13788e-07	yes	down	EEC84221.1(hypothetical protein OsI_30636 [Oryza sativa Indica Group])
Os04g0569300	0.147127	-2.76487	2.68951e-05	0.000239421	yes	down	XP_015637146.1(PREDICTED: RHOMBOID-like protein 2 [Oryza sativa Japonica Group])
Os04g0196200	0.171557	-2.54324	0.000137031	0.00100831	yes	down	CAE03691.2(OSJNBb0026E15.9 [Oryza sativa Japonica Group])
Os01g0681800	0.263553	-1.92383	0.000223242	0.00153284	yes	down	XP_015642891.1(PREDICTED: uncharacterized protein LOC4324397 [Oryza sativa Japonica Group])
Os09g0470500	0.398996	-1.32556	1.59044e-05	0.000150984	yes	down	XP_015612509.1(PREDICTED: homeobox-leucine zipper protein HOX4 [Oryza sativa Japonica Group])
Os12g0571600	0.169852	-2.55765	0.0130088	0.0463625	yes	down	BAT17744.1(Os12g0571600, partial [Oryza sativa Japonica Group])
Os04g0101800	0.467985	-1.09547	0.00849496	0.0327727	yes	down	XP_015633359.1(PREDICTED: uncharacterized protein LOC4334888 [Oryza sativa Japonica Group])
Os05g0350900	0.0276604	-5.17603	0.00101394	0.00561091	yes	down	BAS93536.1(Os05g0350900, partial [Oryza sativa Japonica Group])
Os04g0408600	0.0939158	-3.41249	1.04578e-06	1.34796e-05	yes	down	XP_015634117.1(PREDICTED: uncharacterized protein LOC4335760 [Oryza sativa Japonica Group])
Os06g0287700	0.40103	-1.31822	0.000311956	0.00204205	yes	down	ABE02736.1(NBS-LRR type R protein Nbs9-75 [Oryza sativa Japonica Group])
Os01g0619900	0.28125	-1.83008	2.99633e-06	3.45657e-05	yes	down	BAS73203.1(Os01g0619900, partial [Oryza sativa Japonica Group])
Os12g0235650	0.376337	-1.4099	0.000317509	0.00207318	yes	down	XP_015618760.1(PREDICTED: probable inactive leucine-rich repeat receptor-like protein kinase At1g66830 [Oryza sativa Japonica Group])
Os06g0180666	0.167373	-2.57886	6.71378e-07	9.02729e-06	yes	down	EEC80129.1(hypothetical protein OsI_21911 [Oryza sativa Indica Group])
Os06g0659200	0.28889	-1.79141	0.00117974	0.00637531	yes	down	XP_015640954.1(PREDICTED: uncharacterized protein LOC4341730 [Oryza sativa Japonica Group])
Os01g0650100	0.0107966	-6.53327	0.000189777	0.00133541	yes	down	BAD68798.1(unknown protein [Oryza sativa Japonica Group])
Os10g0552800	0.110561	-3.17708	0.00138406	0.00731944	yes	down	XP_015614845.1(PREDICTED: cortical cell-delineating protein isoform X1 [Oryza sativa Japonica Group])
Os01g0224700	0.100985	-3.30779	0.00364437	0.0162953	yes	down	XP_015632133.1(PREDICTED: indole-3-pyruvate monooxygenase YUCCA2 [Oryza sativa Japonica Group])
Os05g0253200	0.464485	-1.10629	0.0127374	0.0455789	yes	down	AAU10685.1(putative receptor-like serine/threonine kinase [Oryza sativa Japonica Group])
Os01g0138500	0.362408	-1.46431	0.00745548	0.0294849	yes	down	XP_015632907.1(PREDICTED: uncharacterized protein LOC4325682 [Oryza sativa Japonica Group])
Os04g0611000	0.475198	-1.0734	0.00445444	0.0193112	yes	down	EEC77976.1(hypothetical protein OsI_17348 [Oryza sativa Indica Group])
Os05g0582100	0.45292	-1.14267	3.53062e-06	3.99488e-05	yes	down	XP_015640750.1(PREDICTED: protein REDUCED WALL ACETYLATION 3 [Oryza sativa Japonica Group])
Os06g0686600	0.343236	-1.54273	1.5466e-05	0.000147416	yes	down	XP_015641650.1(PREDICTED: uncharacterized protein LOC4341885 [Oryza sativa Japonica Group])
Os05g0142200	0.223435	-2.16208	0.00801746	0.0311981	yes	down	XP_015638773.1(PREDICTED: uncharacterized protein LOC4337768 [Oryza sativa Japonica Group])
Os05g0376800	0.122962	-3.02371	0.00173365	0.00883548	yes	down	XP_015638982.1(PREDICTED: protein GAST1 [Oryza sativa Japonica Group])
Os10g0534500	0.33054	-1.5971	5.62443e-09	1.21139e-07	yes	down	XP_015614124.1(PREDICTED: probable receptor-like protein kinase At5g24010 [Oryza sativa Japonica Group])
Os06g0664300	0.334525	-1.57981	8.353e-12	2.8219e-10	yes	down	XP_015642868.1(PREDICTED: vacuolar-sorting receptor 6 [Oryza sativa Japonica Group])
Os07g0129300	0.292893	-1.77155	0.00737154	0.0292263	yes	down	EAZ02649.1(hypothetical protein OsI_24760 [Oryza sativa Indica Group])
Os05g0127500	0.261662	-1.93422	0.00981702	0.0368158	yes	down	XP_015640857.1(PREDICTED: protein SRG1 [Oryza sativa Japonica Group])
Os05g0203900	0.227594	-2.13546	1.26995e-07	2.00142e-06	yes	down	XP_015640638.1(PREDICTED: uncharacterized protein LOC4338068 isoform X1 [Oryza sativa Japonica Group])
Os07g0167700	0.076544	-3.70757	6.25989e-05	0.000505211	yes	down	BAD31774.1(unknown protein [Oryza sativa Japonica Group])
Os10g0570200	0.133745	-2.90244	0.0116046	0.0422805	yes	down	EEC72433.1(hypothetical protein OsI_05754 [Oryza sativa Indica Group])
Os11g0158600	0.463901	-1.10811	8.44921e-05	0.00065791	yes	down	BAT12781.1(Os11g0158600 [Oryza sativa Japonica Group])
Os01g0610050	0.338292	-1.56366	0.0104671	0.0388221	yes	down
Os09g0555150	0.219062	-2.19059	5.40775e-08	9.26706e-07	yes	down	XP_015610994.1(PREDICTED: cytosolic sulfotransferase 5 [Oryza sativa Japonica Group])
Os04g0141400	0.170845	-2.54924	0.00844708	0.0326235	yes	down	XP_015635986.1(PREDICTED: L-type lectin-domain containing receptor kinase IX.1 [Oryza sativa Japonica Group])
Os02g0110101	0.211526	-2.24109	0.00240498	0.0115949	yes	down	XP_015626416.1(PREDICTED: probable inactive linolenate hydroperoxide lyase [Oryza sativa Japonica Group])
Os10g0180000	0.284462	-1.81369	6.34166e-09	1.35352e-07	yes	down	XP_015614619.1(PREDICTED: probable glucuronosyltransferase GUT1 isoform X1 [Oryza sativa Japonica Group])
Os04g0621500	0.292688	-1.77256	0.00622619	0.0254414	yes	down	BAS91067.1(Os04g0621500 [Oryza sativa Japonica Group])
Os01g0123900	0.00224661	-8.79803	0.00232078	0.0112618	yes	down	XP_015622137.1(PREDICTED: Bowman-Birk type bran trypsin inhibitor [Oryza sativa Japonica Group])
Os09g0353700	0.177313	-2.49563	5.3334e-06	5.78088e-05	yes	down	BAT07658.1(Os09g0353700, partial [Oryza sativa Japonica Group])
Os12g0291066	0.381325	-1.39091	0.00145068	0.00761587	yes	down	XP_015619408.1(PREDICTED: ribulose bisphosphate carboxylase small chain A, chloroplastic [Oryza sativa Japonica Group])
Os08g0489300	0.220391	-2.18186	5.35843e-10	1.3646e-08	yes	down	XP_015648290.1(PREDICTED: DNA-3-methyladenine glycosylase [Oryza sativa Japonica Group])
Os08g0154200	0.0541726	-4.20629	0.000429353	0.00268348	yes	down	BAF22927.1(Os08g0154200, partial [Oryza sativa Japonica Group])
Os11g0483900	0.458768	-1.12416	0.0100198	0.0374377	yes	down	XP_015617937.1(PREDICTED: ELMO domain-containing protein A isoform X2 [Oryza sativa Japonica Group])
Os02g0135600	0.476511	-1.06942	5.8804e-05	0.00047785	yes	down	XP_015622941.1(PREDICTED: uncharacterized protein LOC4328226 [Oryza sativa Japonica Group])
Os01g0626900	0.456422	-1.13156	4.69351e-07	6.55011e-06	yes	down	XP_015621357.1(PREDICTED: transcription factor bHLH144 [Oryza sativa Japonica Group])
Os12g0155250	0.35089	-1.51091	4.84175e-05	0.000400334	yes	down	XP_015619660.1(PREDICTED: rho GTPase-activating protein 4 [Oryza sativa Japonica Group])
Os12g0586300	0.133176	-2.9086	2.44279e-12	8.91101e-11	yes	down	XP_015618787.1(PREDICTED: uncharacterized protein LOC4352661 [Oryza sativa Japonica Group])
Os04g0566300	0.0438084	-4.51265	0.0113474	0.041506	yes	down	BAF15493.1(Os04g0566300 [Oryza sativa Japonica Group])
Os01g0651300	0.0694846	-3.84716	6.71141e-07	9.02729e-06	yes	down	BAD68803.1(unknown protein [Oryza sativa Japonica Group])
Os03g0215700	0.358703	-1.47914	0.000409455	0.00258017	yes	down	XP_015631291.1(PREDICTED: microtubule-associated protein 70-4 [Oryza sativa Japonica Group])
Os04g0625300	0.314511	-1.66882	0.000641442	0.00378645	yes	down	CAE03517.2(OSJNBa0053K19.25 [Oryza sativa Japonica Group])
Os01g0626500	0.437522	-1.19257	2.93684e-05	0.000258434	yes	down	BAF05543.1(Os01g0626500 [Oryza sativa Japonica Group])
Os03g0221700	0.314763	-1.66766	3.00838e-05	0.000263747	yes	down	XP_015631412.1(PREDICTED: G-type lectin S-receptor-like serine/threonine-protein kinase At2g19130 [Oryza sativa Japonica Group])
Os02g0528100	0.266042	-1.91027	0.0013909	0.00735105	yes	down	XP_015624735.1(PREDICTED: coiled-coil domain-containing protein 6 [Oryza sativa Japonica Group])
Os02g0738400	0.315606	-1.6638	1.11902e-08	2.25426e-07	yes	down	BAS80825.1(Os02g0738400 [Oryza sativa Japonica Group])
Os02g0504000	0.0735091	-3.76593	1.0335e-17	7.30514e-16	yes	down	EEE57048.1(hypothetical protein OsJ_06840 [Oryza sativa Japonica Group])
Os01g0934600	0.138077	-2.85646	0.00249912	0.0119634	yes	down	EAZ14744.1(hypothetical protein OsJ_04670 [Oryza sativa Japonica Group])
Os04g0383700	0.184464	-2.43859	0.0121309	0.0438457	yes	down	CAE05287.2(OSJNBa0084N21.5 [Oryza sativa Japonica Group])
Os05g0103400	0.446743	-1.16248	3.35628e-05	0.000290563	yes	down	XP_015640401.1(PREDICTED: uncharacterized protein LOC4337541 [Oryza sativa Japonica Group])
Os04g0682800	0.410278	-1.28532	0.000103629	0.000785364	yes	down	BAS91693.1(Os04g0682800, partial [Oryza sativa Japonica Group])
Os07g0650600	0.333203	-1.58553	5.32675e-09	1.15253e-07	yes	down	XP_015646898.1(PREDICTED: uncharacterized protein LOC4344126 [Oryza sativa Japonica Group])
Os02g0662700	0.368404	-1.44064	3.47546e-08	6.20722e-07	yes	down	EEE57522.1(hypothetical protein OsJ_07831 [Oryza sativa Japonica Group])
Os01g0651350	0.0537523	-4.21753	0.000703035	0.00408839	yes	down	EAY75193.1(hypothetical protein OsI_03085 [Oryza sativa Indica Group])
Os04g0632100	0.487419	-1.03677	0.000314537	0.00205657	yes	down	BAF15900.1(Os04g0632100 [Oryza sativa Japonica Group])
Os01g0893400	0.0563008	-4.1507	6.77489e-20	5.90854e-18	yes	down	XP_015640130.1(PREDICTED: BTB/POZ and TAZ domain-containing protein 3 [Oryza sativa Japonica Group])
Os01g0501800	0.334605	-1.57947	3.92912e-06	4.40186e-05	yes	down	XP_015618593.1(PREDICTED: oxygen-evolving enhancer protein 1, chloroplastic [Oryza sativa Japonica Group])
Os10g0555651	0.0502979	-4.31336	0.000115575	0.000865486	yes	down	XP_015614019.1(PREDICTED: expansin-B6 [Oryza sativa Japonica Group])
Os09g0532900	0.176843	-2.49946	4.51363e-11	1.37549e-09	yes	down	XP_015612200.1(PREDICTED: protein ODORANT1 [Oryza sativa Japonica Group])
Os05g0568800	0.317177	-1.65664	5.28515e-08	9.07343e-07	yes	down	EEC79716.1(hypothetical protein OsI_21032 [Oryza sativa Indica Group])
Os08g0151300	0.213939	-2.22473	3.75062e-05	0.000319826	yes	down	XP_015648990.1(PREDICTED: protein rough sheath 2 [Oryza sativa Japonica Group])
Os07g0674150	0.141576	-2.82035	8.02904e-13	3.1132e-11	yes	down	XP_015647595.1(PREDICTED: UDP-glucuronic acid decarboxylase 2 [Oryza sativa Japonica Group])
Os10g0573700	0.262303	-1.9307	0.000303938	0.00199648	yes	down	XP_015614182.1(PREDICTED: mitochondrial carnitine/acylcarnitine carrier-like protein [Oryza sativa Japonica Group])
Os02g0731800	0.0272911	-5.19542	0.0116878	0.0425371	yes	down	XP_015622659.1(PREDICTED: zinc finger protein CONSTANS-LIKE 16 [Oryza sativa Japonica Group])
Os07g0602100	0.437378	-1.19305	1.01527e-05	0.000101973	yes	down	BAC84461.1(unknown protein [Oryza sativa Japonica Group])
Os01g0819700	0.405468	-1.30234	0.000302628	0.0019888	yes	down	XP_015626477.1(PREDICTED: uncharacterized protein LOC4327604 [Oryza sativa Japonica Group])
Os08g0429225	0.354352	-1.49675	0.00335679	0.0152524	yes	down	BAC24939.1(hypothetical protein [Oryza sativa Japonica Group])
Os06g0314501	0.0540176	-4.21043	0.0087405	0.0335101	yes	down	XP_015641883.1(PREDICTED: uncharacterized protein LOC9267198 isoform X2 [Oryza sativa Japonica Group])
Os04g0537800	0.455918	-1.13315	0.00241517	0.0116263	yes	down	XP_015636415.1(PREDICTED: cysteine-rich repeat secretory protein 15 [Oryza sativa Japonica Group])
Os04g0652400	0.0903454	-3.4684	5.06236e-11	1.52484e-09	yes	down	XP_015637166.1(PREDICTED: probable sulfate transporter 3.3 [Oryza sativa Japonica Group])
Os03g0232800	0.141427	-2.82187	6.85837e-08	1.15094e-06	yes	down	AAM19133.1(Hypothetical protein [Oryza sativa Japonica Group])
Os01g0908600	0.0429637	-4.54074	3.9613e-20	3.50872e-18	yes	down	XP_015616483.1(PREDICTED: proline transporter 1 [Oryza sativa Japonica Group])
Os04g0623200	0.154241	-2.69674	4.08563e-10	1.06144e-08	yes	down	XP_015635330.1(PREDICTED: uncharacterized protein LOC4337045 [Oryza sativa Japonica Group])
Os05g0507300	0.354211	-1.49732	9.70677e-05	0.000742387	yes	down	AAT07600.1(putative calreticulin protein [Oryza sativa Japonica Group])
Os06g0274500	0.225197	-2.15074	2.29939e-09	5.33775e-08	yes	down	XP_015643910.1(PREDICTED: protein NSP-INTERACTING KINASE 1 [Oryza sativa Japonica Group])
Os01g0556700	0.0187323	-5.73833	6.51653e-18	4.71185e-16	yes	down	BAS72681.1(Os01g0556700, partial [Oryza sativa Japonica Group])
Os11g0357094	0.0100262	-6.64008	2.72005e-05	0.00024176	yes	down	XP_015629550.1(PREDICTED: pentatricopeptide repeat-containing protein At1g43980, mitochondrial-like [Oryza sativa Japonica Group])
Os04g0474700	0.074368	-3.74917	1.32781e-05	0.000129154	yes	down	BAS89673.1(Os04g0474700 [Oryza sativa Japonica Group])
Os03g0837100	0.398049	-1.32898	0.000778136	0.00446467	yes	down	XP_015631790.1(PREDICTED: probable cellulose synthase A catalytic subunit 5 [UDP-forming] [Oryza sativa Japonica Group])
Os07g0160600	0.31258	-1.6777	0.000839802	0.00476672	yes	down	XP_015647857.1(PREDICTED: fasciclin-like arabinogalactan protein 15 [Oryza sativa Japonica Group])
Os05g0557400	0.259223	-1.94773	9.26773e-14	4.11731e-12	yes	down	XP_015637473.1(PREDICTED: MACPF domain-containing protein NSL1 [Oryza sativa Japonica Group])
Os02g0445600	0.100113	-3.3203	0.00684399	0.0275236	yes	down	XP_015624954.1(PREDICTED: auxin-induced protein 15A [Oryza sativa Japonica Group])
Os12g0632900	0.144693	-2.78893	4.02541e-07	5.69953e-06	yes	down	XP_015618491.1(PREDICTED: receptor-like protein kinase HSL1 [Oryza sativa Japonica Group])
Os08g0558800	0.495679	-1.01252	0.00275419	0.0129547	yes	down	BAT06681.1(Os08g0558800 [Oryza sativa Japonica Group])
Os04g0439600	0.152359	-2.71445	4.16691e-07	5.87012e-06	yes	down	XP_015634131.1(PREDICTED: serine/threonine-protein kinase-like protein CCR4 [Oryza sativa Japonica Group])
Os11g0634800	0.218258	-2.1959	0.000537211	0.00325427	yes	down	BAT14965.1(Os11g0634800 [Oryza sativa Japonica Group])
Os06g0702500	0.363397	-1.46038	8.16323e-06	8.40766e-05	yes	down	XP_015643924.1(PREDICTED: L-arabinokinase isoform X2 [Oryza sativa Japonica Group])
Os02g0568200	0.0725807	-3.78427	6.36186e-06	6.75358e-05	yes	down	XP_015624758.1(PREDICTED: coleoptile phototropism protein 1 [Oryza sativa Japonica Group])
Os01g0802900	0.278195	-1.84583	3.52056e-11	1.09176e-09	yes	down	XP_015621877.1(PREDICTED: probable sugar phosphate/phosphate translocator At2g25520 [Oryza sativa Japonica Group])
Os10g0479900	0.430741	-1.21511	2.32288e-07	3.44169e-06	yes	down	AAP54297.2(Auxin response factor 16, putative, expressed [Oryza sativa Japonica Group])
Os01g0733500	0.407078	-1.29662	0.0141606	0.0495393	yes	down	XP_015630857.1(PREDICTED: BURP domain-containing protein 3 [Oryza sativa Japonica Group])
Os01g0795000	0.315043	-1.66638	0.00160464	0.00828642	yes	down	XP_015622001.1(PREDICTED: subtilisin-like protease SBT3.5 isoform X1 [Oryza sativa Japonica Group])
Os11g0107000	0.327151	-1.61197	0.00115177	0.00625635	yes	down	XP_015615528.1(PREDICTED: protein trichome birefringence-like 34 [Oryza sativa Japonica Group])
Os08g0341700	0.497391	-1.00755	1.5792e-05	0.000150144	yes	down	XP_015650935.1(PREDICTED: phosphatidylinositol/phosphatidylcholine transfer protein SFH13 [Oryza sativa Japonica Group])
Os08g0464950	0.171688	-2.54214	0.00264947	0.0125579	yes	down	XP_015648883.1(PREDICTED: homeobox-leucine zipper protein HOX27 isoform X2 [Oryza sativa Japonica Group])
Os03g0815200	0.325407	-1.61968	2.82491e-05	0.000250216	yes	down	XP_015630556.1(PREDICTED: probable methylenetetrahydrofolate reductase [Oryza sativa Japonica Group])
Os04g0464100	0.225795	-2.14691	0.00058298	0.00349196	yes	down	XP_015635059.1(PREDICTED: uncharacterized protein LOC4336080 isoform X2 [Oryza sativa Japonica Group])
Os03g0102200	0.480059	-1.05872	0.011832	0.0429902	yes	down	XP_015629296.1(PREDICTED: DNA-directed RNA polymerases II, IV and V subunit 9B [Oryza sativa Japonica Group])
Os06g0223800	0.36894	-1.43854	3.36016e-06	3.81884e-05	yes	down	XP_015643045.1(PREDICTED: uncharacterized protein LOC4340531 [Oryza sativa Japonica Group])
Os04g0542000	0.313097	-1.67532	8.45038e-09	1.75599e-07	yes	down	XP_015633434.1(PREDICTED: uncharacterized protein LOC9272389 [Oryza sativa Japonica Group])
Os07g0213800	0.0240092	-5.38027	4.05803e-05	0.000342222	yes	down	XP_015646664.1(PREDICTED: seed allergenic protein RAG2-like [Oryza sativa Japonica Group])
Os08g0207500	0.322791	-1.63133	0.00493918	0.0210015	yes	down	ADE87884.1(zinc transporter ZIP1 [Triticum turgidum subsp. durum])
Os06g0634500	0.253777	-1.97836	0.00177636	0.00901668	yes	down	XP_015643719.1(PREDICTED: protein STRUBBELIG-RECEPTOR FAMILY 8 [Oryza sativa Japonica Group])
Os11g0185800	0.222966	-2.1651	3.67849e-05	0.000314235	yes	down	BAH95120.1(Os11g0185800 [Oryza sativa Japonica Group])
Os04g0111200	0.281979	-1.82634	1.46101e-06	1.82106e-05	yes	down	BAF13945.1(Os04g0111200, partial [Oryza sativa Japonica Group])
Os01g0359400	0.440767	-1.18191	4.7674e-05	0.000394647	yes	down	XP_015612833.1(PREDICTED: putative disease resistance protein RGA3 [Oryza sativa Japonica Group])
Os02g0781600	0.46909	-1.09206	0.000630402	0.00373043	yes	down	XP_015626409.1(PREDICTED: GPI ethanolamine phosphate transferase 2 isoform X1 [Oryza sativa Japonica Group])
Os01g0305900	0.360065	-1.47367	4.16986e-06	4.6422e-05	yes	down	EEC70496.1(hypothetical protein OsI_01570 [Oryza sativa Indica Group])
Os12g0583300	8.11783e-05	-13.5885	4.86739e-29	8.84368e-27	yes	down	XP_015620097.1(PREDICTED: aspartic proteinase nepenthesin-1 [Oryza sativa Japonica Group])
Os04g0446050	0.159529	-2.64811	0.00928146	0.035175	yes	down	XP_015633773.1(PREDICTED: pentatricopeptide repeat-containing protein At2g06000 [Oryza sativa Japonica Group])
Os01g0543600	0.257129	-1.95944	8.15641e-06	8.40438e-05	yes	down	EAZ12256.1(hypothetical protein OsJ_02144 [Oryza sativa Japonica Group])
Os03g0201901	0.316599	-1.65927	8.08637e-05	0.000632625	yes	down	BAS82830.1(Os03g0201901, partial [Oryza sativa Japonica Group])
Os04g0457100	0.194041	-2.36557	1.30241e-05	0.000126901	yes	down	XP_015636811.1(PREDICTED: chlorophyll a-b binding protein CP24, chloroplastic [Oryza sativa Japonica Group])
Os12g0144200	0.0730218	-3.77553	1.93887e-08	3.68581e-07	yes	down	BAT15869.1(Os12g0144200 [Oryza sativa Japonica Group])
Os01g0921100	0.071209	-3.8118	1.01326e-06	1.30961e-05	yes	down	XP_015629563.1(PREDICTED: uncharacterized protein At4g15970 [Oryza sativa Japonica Group])
Os03g0259500	0.0159025	-5.9746	0.000254017	0.00171181	yes	down	BAS83347.1(Os03g0259500, partial [Oryza sativa Japonica Group])
Os03g0823000	0.20546	-2.28307	4.78512e-07	6.66156e-06	yes	down	XP_015630754.1(PREDICTED: L-type lectin-domain containing receptor kinase IV.1 [Oryza sativa Japonica Group])
Os10g0522800	0.377299	-1.40622	0.0102435	0.0381525	yes	down	AAM92293.1(hypothetical protein [Oryza sativa Japonica Group])
Os03g0223000	0.342835	-1.54441	0.00124789	0.00669004	yes	down	XP_015689819.1(PREDICTED: LOW QUALITY PROTEIN: probable inactive receptor kinase At1g48480 [Oryza brachyantha])
Os03g0259900	0.344823	-1.53607	1.38561e-06	1.73961e-05	yes	down	XP_015632393.1(PREDICTED: myosin-binding protein 2 isoform X3 [Oryza sativa Japonica Group])
Os08g0109800	0.220307	-2.18242	0.000187674	0.00132225	yes	down	XP_015648549.1(PREDICTED: serine/threonine-protein kinase-like protein CCR4 [Oryza sativa Japonica Group])
Os02g0555600	0.409229	-1.28902	0.000297558	0.00196185	yes	down	XP_015627639.1(PREDICTED: ACT domain-containing protein ACR3 [Oryza sativa Japonica Group])
Os04g0646000	0.11817	-3.08107	0.00026555	0.00177769	yes	down	BAS91315.1(Os04g0646000 [Oryza sativa Japonica Group])
Os01g0376700	0.482962	-1.05002	0.00323511	0.0147968	yes	down	BAF04995.1(Os01g0376700 [Oryza sativa Japonica Group])
Os03g0160400	0.243072	-2.04054	4.59712e-05	0.000382226	yes	down	XP_015627764.1(PREDICTED: probable RNA helicase SDE3 [Oryza sativa Japonica Group])
Os04g0481050	0.0215022	-5.53937	0.00222772	0.0108772	yes	down	BAH92718.1(Os04g0481050 [Oryza sativa Japonica Group])
Os05g0550300	0.203104	-2.29971	0.00576096	0.0237996	yes	down	XP_015637804.1(PREDICTED: non-specific lipid-transfer protein 2 [Oryza sativa Japonica Group])
Os07g0281351	0.0151072	-6.04862	0.00331612	0.0150895	yes	down	XP_015646390.1(PREDICTED: uncharacterized protein LOC4342927 [Oryza sativa Japonica Group])
Os01g0151700	0.299099	-1.74131	0.00314633	0.0144561	yes	down	XP_015628130.1(PREDICTED: short-chain dehydrogenase TIC 32, chloroplastic isoform X1 [Oryza sativa Japonica Group])
Os11g0274100	0.185426	-2.43109	9.08776e-08	1.48122e-06	yes	down	BAT13574.1(Os11g0274100, partial [Oryza sativa Japonica Group])
Os04g0657300	0.121638	-3.03933	1.16585e-11	3.86039e-10	yes	down
Os04g0670700	0.37647	-1.4094	8.31767e-07	1.09807e-05	yes	down	BAG88541.1(unnamed protein product [Oryza sativa Japonica Group])
Os05g0222200	0.407726	-1.29433	0.00202985	0.010076	yes	down	XP_015637534.1(PREDICTED: ABC transporter G family member 12 [Oryza sativa Japonica Group])
Os05g0170950	0.134513	-2.89419	4.47214e-22	4.69475e-20	yes	down	XP_015640165.1(PREDICTED: phosphoenolpyruvate/phosphate translocator 3, chloroplastic-like [Oryza sativa Japonica Group])
Os02g0499000	0.482777	-1.05057	1.10942e-05	0.000110335	yes	down	XP_015626905.1(PREDICTED: ethylene-responsive transcription factor-like protein At4g13040 [Oryza sativa Japonica Group])
Os03g0762200	0.0962228	-3.37748	3.27916e-05	0.000284756	yes	down	XP_015628252.1(PREDICTED: peroxidase 51 [Oryza sativa Japonica Group])
Os08g0243100	0.401807	-1.31542	0.00331801	0.0150956	yes	down	XP_015651108.1(PREDICTED: 4'-phosphopantetheinyl transferase HetI isoform X1 [Oryza sativa Japonica Group])
Os01g0636500	0.162238	-2.62382	0.00227445	0.0110654	yes	down	XP_015611103.1(PREDICTED: polygalacturonase At1g48100 isoform X1 [Oryza sativa Japonica Group])
Os04g0410600	0.275113	-1.8619	0.0116135	0.0423048	yes	down	XP_015634615.1(PREDICTED: purple acid phosphatase 22 [Oryza sativa Japonica Group])
Os11g0117700	0.402002	-1.31473	1.60561e-08	3.11709e-07	yes	down	BAT12424.1(Os11g0117700, partial [Oryza sativa Japonica Group])
Os02g0448400	0.431181	-1.21364	0.00883602	0.0338078	yes	down	XP_015627579.1(PREDICTED: synaptotagmin-2 [Oryza sativa Japonica Group])
Os09g0522000	0.192157	-2.37964	0.000869445	0.00491103	yes	down	Q8GUW4.1(RecName: Full=Dehydration-responsive element-binding protein 1B; Short=Protein DREB1B)
Os01g0113500	0.228854	-2.1275	2.39852e-08	4.46379e-07	yes	down	XP_015610945.1(PREDICTED: probable receptor-like protein kinase At5g39020 isoform X1 [Oryza sativa Japonica Group])
Os03g0278000	0.313796	-1.6721	3.14313e-05	0.000274633	yes	down	XP_015632111.1(PREDICTED: UDP-glucuronic acid decarboxylase 6 [Oryza sativa Japonica Group])
Os01g0738900	0.464686	-1.10567	0.00188398	0.00948649	yes	down	BAH91290.1(Os01g0738900, partial [Oryza sativa Japonica Group])
Os02g0617900	0.393305	-1.34628	0.000934337	0.00522241	yes	down
Os03g0355900	0.422241	-1.24386	3.13408e-05	0.000274005	yes	down
Os04g0662200	0.192391	-2.37789	0.00643836	0.0261428	yes	down	XP_015635164.1(PREDICTED: indole-3-acetic acid-induced protein ARG7 [Oryza sativa Japonica Group])
Os02g0553200	0.295703	-1.75778	2.3395e-10	6.34554e-09	yes	down	XP_021316118.1(probable L-ascorbate peroxidase 8, chloroplastic isoform X3 [Sorghum bicolor])
EPlORYSAT000373852	0.0403443	-4.63149	6.87637e-27	1.04227e-24	yes	down	XP_020980766.1(uncharacterized protein LOC110272781 [Arachis duranensis])
Os03g0687000	0.486224	-1.04031	1.90337e-05	0.000176478	yes	down	XP_015630690.1(PREDICTED: protein NRT1/ PTR FAMILY 2.11 [Oryza sativa Japonica Group])
Os04g0434800	0.298501	-1.74419	0.000123102	0.000914843	yes	down	XP_015635863.1(PREDICTED: probable L-ascorbate peroxidase 7, chloroplastic [Oryza sativa Japonica Group])
Os11g0661101	0.485184	-1.0434	0.000997553	0.00553428	yes	down	BAT15140.1(Os11g0661101 [Oryza sativa Japonica Group])
Os05g0579700	0.0177067	-5.81956	0.000941788	0.00525991	yes	down	XP_015639028.1(PREDICTED: protein RADIALIS-like 3 [Oryza sativa Japonica Group])
Os08g0543500	0.345255	-1.53427	0.0102434	0.0381525	yes	down	BAF24315.1(Os08g0543500 [Oryza sativa Japonica Group])
Os03g0280800	0.129354	-2.95061	0.000652044	0.00384151	yes	down	XP_015630554.1(PREDICTED: UDP-glucuronic acid decarboxylase 1 [Oryza sativa Japonica Group])
Os02g0729300	0.477269	-1.06712	0.0126412	0.0452804	yes	down	EEC73932.1(hypothetical protein OsI_08793 [Oryza sativa Indica Group])
Os08g0400200	0.129853	-2.94504	3.57864e-06	4.03954e-05	yes	down	BAC98666.1(putative histone-lysine N-methyltransferase [Oryza sativa Japonica Group])
Os11g0257800	0.446964	-1.16177	0.0120619	0.0436415	yes	down	BAT13480.1(Os11g0257800, partial [Oryza sativa Japonica Group])
Os04g0430200	0.146342	-2.77259	1.46299e-09	3.52311e-08	yes	down	XP_015636411.1(PREDICTED: PI-PLC X domain-containing protein At5g67130 [Oryza sativa Japonica Group])
Os06g0715100	0.431512	-1.21253	0.000209918	0.00145581	yes	down	EEE66357.1(hypothetical protein OsJ_22657 [Oryza sativa Japonica Group])
Os07g0558300	0.0271492	-5.20295	2.84594e-41	1.09007e-38	yes	down	EEC82265.1(hypothetical protein OsI_26462 [Oryza sativa Indica Group])
Os06g0701700	0.0654296	-3.93391	9.44165e-08	1.53273e-06	yes	down	XP_015641242.1(PREDICTED: cation transporter HKT1 [Oryza sativa Japonica Group])
Os09g0517600	0.0911538	-3.45555	5.61806e-06	6.0455e-05	yes	down	XP_015612411.1(PREDICTED: formin-like protein 15 [Oryza sativa Japonica Group])
Os04g0659000	0.0537334	-4.21804	4.50446e-08	7.85688e-07	yes	down	XP_015635197.1(PREDICTED: uncharacterized protein LOC4337271 [Oryza sativa Japonica Group])
Os01g0101700	0.154612	-2.69328	7.56237e-15	3.84825e-13	yes	down	BAS69926.1(Os01g0101700 [Oryza sativa Japonica Group])
Os03g0782350	0.0547599	-4.19074	0.00643886	0.0261428	yes	down
Os07g0143000	0.379566	-1.39758	2.35408e-05	0.000212633	yes	down	XP_015647458.1(PREDICTED: uncharacterized oxidoreductase At1g06690, chloroplastic [Oryza sativa Japonica Group])
Os12g0152100	0.348646	-1.52017	0.00691919	0.0277449	yes	down	XP_015618738.1(PREDICTED: uncharacterized protein LOC4351521 [Oryza sativa Japonica Group])
Os04g0367400	0.430363	-1.21638	0.000760595	0.0043849	yes	down	XP_015634048.1(PREDICTED: reticulon-like protein B12 [Oryza sativa Japonica Group])
Os03g0709300	0.357459	-1.48415	9.12353e-06	9.28203e-05	yes	down	XP_015628768.1(PREDICTED: chemocyanin [Oryza sativa Japonica Group])
Os03g0305000	0.210855	-2.24568	2.94509e-13	1.21685e-11	yes	down	XP_015632927.1(PREDICTED: acetate/butyrate--CoA ligase AAE7, peroxisomal [Oryza sativa Japonica Group])
Os08g0103500	0.455372	-1.13488	0.00731097	0.0290186	yes	down	XP_015650245.1(PREDICTED: PI-PLC X domain-containing protein At5g67130 [Oryza sativa Japonica Group])
Os06g0329200	0.217491	-2.20097	3.46887e-15	1.82754e-13	yes	down	XP_015644320.1(PREDICTED: replication protein A 70 kDa DNA-binding subunit D isoform X2 [Oryza sativa Japonica Group])
Os09g0508500	0.334511	-1.57987	0.000416798	0.00261887	yes	down	XP_015610736.1(PREDICTED: double-stranded RNA-binding protein 5 isoform X1 [Oryza sativa Japonica Group])
Os01g0799500	0.356147	-1.48945	0.00142266	0.00749373	yes	down	XP_015624561.1(PREDICTED: uncharacterized protein LOC4327631 [Oryza sativa Japonica Group])
Os07g0694300	0.196783	-2.34532	2.23924e-06	2.66005e-05	yes	down	BAC84057.1(putative peroxidase [Oryza sativa Japonica Group])
Os11g0105400	0.415794	-1.26606	0.00551436	0.0229211	yes	down	XP_015615293.1(PREDICTED: mRNA turnover protein 4 homolog isoform X1 [Oryza sativa Japonica Group])
Os06g0132400	0.276486	-1.85472	8.71698e-05	0.000675989	yes	down	EEE65031.1(hypothetical protein OsJ_20009 [Oryza sativa Japonica Group])
Os01g0260100	0.117986	-3.08331	0.000672268	0.00393775	yes	down	XP_015622097.1(PREDICTED: kinesin-4 isoform X1 [Oryza sativa Japonica Group])
Os06g0493100	0.310484	-1.68741	0.000441714	0.00275224	yes	down	BAD45256.1(brown planthopper-inducible protein-like [Oryza sativa Japonica Group])
Os05g0186300	0.471361	-1.0851	0.0079524	0.0310173	yes	down	XP_015640686.1(PREDICTED: NADP-dependent malic enzyme, chloroplastic-like [Oryza sativa Japonica Group])
Os02g0261400	0.0575433	-4.11921	0.00432761	0.0188536	yes	down	BAS77990.1(Os02g0261400 [Oryza sativa Japonica Group])
Os01g0635200	0.447215	-1.16096	0.000366819	0.00235229	yes	down	XP_015634696.1(PREDICTED: protein RADIALIS-like 2 [Oryza sativa Japonica Group])
Os01g0265100	0.199323	-2.32682	0.00504491	0.0213379	yes	down	OQU86657.1(hypothetical protein SORBI_3003G122200 [Sorghum bicolor])
Os08g0321000	0.300934	-1.73248	0.000281664	0.00186967	yes	down	XP_015650763.1(PREDICTED: fasciclin-like arabinogalactan protein 1 [Oryza sativa Japonica Group])
Os04g0521900	0.27827	-1.84544	0.00946984	0.035698	yes	down	XP_015636372.1(PREDICTED: SH3 domain-containing protein C23A1.17 [Oryza sativa Japonica Group])
Os01g0209800	0.2864	-1.8039	2.46258e-08	4.57401e-07	yes	down	XP_015621666.1(PREDICTED: cationic amino acid transporter 5 [Oryza sativa Japonica Group])
Os10g0578900	0.367096	-1.44577	3.12502e-09	7.08604e-08	yes	down	XP_015614240.1(PREDICTED: choline-phosphate cytidylyltransferase 2 [Oryza sativa Japonica Group])
Os01g0780400	0.482247	-1.05216	0.000255988	0.00172181	yes	down	XP_015621855.1(PREDICTED: katanin p80 WD40 repeat-containing subunit B1 homolog isoform X2 [Oryza sativa Japonica Group])
Os10g0579500	0.484607	-1.04511	0.00653366	0.0264633	yes	down	XP_015613080.1(PREDICTED: uncharacterized protein LOC4349515 [Oryza sativa Japonica Group])
Os04g0453500	0.036377	-4.78083	1.07547e-14	5.39523e-13	yes	down	CAD41563.3(OSJNBa0006A01.18 [Oryza sativa Japonica Group])
Os09g0444600	0.390853	-1.3553	0.00031917	0.00208254	yes	down
Os06g0567200	0.166512	-2.5863	0.00694885	0.0278481	yes	down	XP_015641225.1(PREDICTED: L-ascorbate oxidase [Oryza sativa Japonica Group])
Os03g0736300	0.421441	-1.2466	0.00245089	0.0117603	yes	down	XP_015630455.1(PREDICTED: endoglucanase 10 [Oryza sativa Japonica Group])
Os01g0851700	0.401344	-1.31709	4.83254e-07	6.72097e-06	yes	down	XP_015621275.1(PREDICTED: alpha-glucan phosphorylase, H isozyme [Oryza sativa Japonica Group])
Os01g0827600	0.420865	-1.24857	0.000173045	0.00123112	yes	down	BAD73618.1(leucine zipper protein-like [Oryza sativa Japonica Group])
Os11g0242400	0.382861	-1.38511	0.000240657	0.00163577	yes	down	XP_015617944.1(PREDICTED: uncharacterized protein LOC4350172 [Oryza sativa Japonica Group])
Os12g0170100	0.484649	-1.04499	0.0076786	0.0301586	yes	down	XP_015620256.1(PREDICTED: pentatricopeptide repeat-containing protein At1g80270, mitochondrial [Oryza sativa Japonica Group])
Os03g0109700	0.464387	-1.1066	0.00982888	0.0368408	yes	down	XP_015631042.1(PREDICTED: uncharacterized protein LOC4331348 [Oryza sativa Japonica Group])
Os03g0111200	0.169002	-2.56489	4.30855e-05	0.000361734	yes	down	XP_015628930.1(PREDICTED: remorin [Oryza sativa Japonica Group])
Os11g0429433	0.350973	-1.51057	0.000454942	0.00281978	yes	down	BAT13811.1(Os11g0429433 [Oryza sativa Japonica Group])
Os05g0490400	0.243429	-2.03843	2.84045e-05	0.000251357	yes	down	XP_015637840.1(PREDICTED: uncharacterized protein LOC4339165 [Oryza sativa Japonica Group])
Os07g0232800	0.395443	-1.33846	2.49845e-05	0.000224244	yes	down	BAC21508.1(putative zinc transporter protein ZIP1 [Oryza sativa Japonica Group])
Os01g0135900	0.381045	-1.39197	0.000187008	0.00131822	yes	down	XP_015624472.1(PREDICTED: 17.9 kDa heat shock protein 2 [Oryza sativa Japonica Group])
Os10g0566900	0.360258	-1.4729	0.000234673	0.00160163	yes	down	XP_015613178.1(PREDICTED: uncharacterized protein At5g43822 [Oryza sativa Japonica Group])
Os06g0338200	0.455256	-1.13525	0.00282591	0.0132107	yes	down	XP_015641079.1(PREDICTED: primary amine oxidase isoform X1 [Oryza sativa Japonica Group])
Os01g0277500	0.261064	-1.93753	0.000161218	0.00116215	yes	down	BAS71563.1(Os01g0277500, partial [Oryza sativa Japonica Group])
Os01g0938600	0.427176	-1.2271	0.00155424	0.00806395	yes	down	XP_015622299.1(PREDICTED: uncharacterized protein LOC4326504 [Oryza sativa Japonica Group])
Os06g0589600	0.307475	-1.70146	0.000793393	0.00454027	yes	down	XP_015643427.1(PREDICTED: probable LRR receptor-like serine/threonine-protein kinase At1g14390 [Oryza sativa Japonica Group])
Os10g0195100	0.405576	-1.30196	0.000315989	0.00206416	yes	down	BAT10207.1(Os10g0195100, partial [Oryza sativa Japonica Group])
Os01g0839200	0.232269	-2.10613	2.7013e-09	6.21474e-08	yes	down	XP_015635239.1(PREDICTED: protein UPSTREAM OF FLC [Oryza sativa Japonica Group])
Os11g0592600	0.209445	-2.25536	5.9434e-06	6.36418e-05	yes	down	XP_015615621.1(PREDICTED: protein WVD2-like 1 [Oryza sativa Japonica Group])
Os12g0521101	0.27865	-1.84347	0.00558201	0.0231615	yes	down	XP_015620761.1(PREDICTED: phenylalanine ammonia-lyase [Oryza sativa Japonica Group])
Os11g0142400	0.0840272	-3.573	0.000161725	0.00116521	yes	down	BAF27564.1(Os11g0142400, partial [Oryza sativa Japonica Group])
Os10g0378100	0.0610102	-4.03481	5.52034e-21	5.2861e-19	yes	down	BAF26393.1(Os10g0378100, partial [Oryza sativa Japonica Group])
Os08g0488700	0.299835	-1.73776	0.000320199	0.00208877	yes	down	BAT06001.1(Os08g0488700 [Oryza sativa Japonica Group])
Os01g0734399	0.251057	-1.99391	0.00161249	0.00831328	yes	down	AAB87790.1(RbohAOsp, partial [Oryza sativa])
Os05g0147133	0.335334	-1.57633	0.0137792	0.0485466	yes	down	BAS92252.1(Os05g0147133 [Oryza sativa Japonica Group])
Os12g0612300	0.3481	-1.52243	5.39558e-10	1.37282e-08	yes	down	XP_015618515.1(PREDICTED: WPP domain-associated protein [Oryza sativa Japonica Group])
Os03g0784100	0.162413	-2.62226	0.000455537	0.00282274	yes	down	BAS86710.1(Os03g0784100 [Oryza sativa Japonica Group])
Os06g0299100	0.294338	-1.76445	0.00766193	0.0301081	yes	down	XP_015642538.1(PREDICTED: very-long-chain 3-oxoacyl-CoA reductase 1 [Oryza sativa Japonica Group])
Os11g0311100	0.442991	-1.17465	0.000622442	0.00368889	yes	down	BAF28120.1(Os11g0311100, partial [Oryza sativa Japonica Group])
Os10g0513200	0.145535	-2.78056	1.46164e-07	2.26263e-06	yes	down	XP_015614995.1(PREDICTED: aquaporin NIP3-1 [Oryza sativa Japonica Group])
Os11g0274700	0.280413	-1.83437	0.0051779	0.0218039	yes	down	XP_015615792.1(PREDICTED: putative cysteine-rich receptor-like protein kinase 30 isoform X2 [Oryza sativa Japonica Group])
Os01g0166700	0.41307	-1.27554	9.02637e-07	1.18173e-05	yes	down	BAB39899.1(P0028E10.2 [Oryza sativa Japonica Group])
Os05g0408900	0.226185	-2.14443	4.60944e-06	5.06985e-05	yes	down	XP_015640505.1(PREDICTED: 1-deoxy-D-xylulose-5-phosphate synthase 1, chloroplastic [Oryza sativa Japonica Group])
Os03g0290300	0.26352	-1.92402	1.34586e-08	2.65278e-07	yes	down	XP_015627771.1(PREDICTED: omega-3 fatty acid desaturase, endoplasmic reticulum [Oryza sativa Japonica Group])
Os07g0674100	0.161406	-2.63124	2.97535e-09	6.77922e-08	yes	down	XP_015647595.1(PREDICTED: UDP-glucuronic acid decarboxylase 2 [Oryza sativa Japonica Group])
Os10g0569400	0.201681	-2.30985	0.000168449	0.00120629	yes	down	CAA75102.1(RIR1b protein [Oryza sativa Indica Group])
Os11g0528400	0.362331	-1.46462	0.0130473	0.0464765	yes	down	XP_015616503.1(PREDICTED: uncharacterized protein LOC4350630 [Oryza sativa Japonica Group])
Os04g0451700	0.220993	-2.17793	0.00754028	0.0297538	yes	down	XP_015635185.1(PREDICTED: uncharacterized protein LOC4336005 [Oryza sativa Japonica Group])
Os03g0690700	0.13671	-2.8708	7.27191e-06	7.59171e-05	yes	down	BAS85842.1(Os03g0690700 [Oryza sativa Japonica Group])
Os06g0146100	0.309203	-1.69337	2.80593e-08	5.13437e-07	yes	down	XP_015644063.1(PREDICTED: putative disease resistance RPP13-like protein 3 [Oryza sativa Japonica Group])
Os04g0291000	0.25792	-1.95501	1.301e-07	2.0475e-06	yes	down	BAS88419.1(Os04g0291000 [Oryza sativa Japonica Group])
Os04g0349700	0.481518	-1.05434	0.00217475	0.0106664	yes	down	BAF14442.1(Os04g0349700, partial [Oryza sativa Japonica Group])
Os03g0131200	0.362496	-1.46396	5.2892e-06	5.73736e-05	yes	down	XP_015629749.1(PREDICTED: catalase-1 [Oryza sativa Japonica Group])
Os10g0503100	0.246074	-2.02284	0.000215029	0.0014869	yes	down	XP_015612756.1(PREDICTED: LIM domain-containing protein PLIM2b [Oryza sativa Japonica Group])
Os02g0186500	0.149731	-2.73956	2.03922e-09	4.80064e-08	yes	down	XP_015625932.1(PREDICTED: PTI1-like tyrosine-protein kinase At3g15890 [Oryza sativa Japonica Group])
Os01g0314800	0.497968	-1.00588	0.00430964	0.0187898	yes	down	XP_015624701.1(PREDICTED: late embryogenesis abundant protein Lea5-D [Oryza sativa Japonica Group])
Os04g0366000	0.0379722	-4.71891	9.05318e-05	0.000698241	yes	down	BAS88786.1(Os04g0366000 [Oryza sativa Japonica Group])
Os02g0731900	0.304671	-1.71468	1.1728e-05	0.000115947	yes	down	BAS80761.1(Os02g0731900, partial [Oryza sativa Japonica Group])
Os08g0230100	0.462434	-1.11268	0.00280158	0.0131209	yes	down	XP_006416769.1(uncharacterized membrane protein At1g16860 [Eutrema salsugineum])
Os01g0150400	0.111511	-3.16474	0.000612502	0.00364416	yes	down	BAS70415.1(Os01g0150400 [Oryza sativa Japonica Group])
Os04g0671300	0.478216	-1.06426	0.000344158	0.00222307	yes	down	XP_015636452.1(PREDICTED: probable polyamine oxidase 4 [Oryza sativa Japonica Group])
Os03g0291700	0.318899	-1.64883	0.000118377	0.000884834	yes	down	BAF11714.1(Os03g0291800, partial [Oryza sativa Japonica Group])
Os02g0562700	0.350803	-1.51127	6.52115e-06	6.90716e-05	yes	down	XP_015623177.1(PREDICTED: glyoxylate/succinic semialdehyde reductase 1 [Oryza sativa Japonica Group])
Os04g0269600	0.265376	-1.91389	1.22131e-10	3.46516e-09	yes	down	XP_015635842.1(PREDICTED: LOW QUALITY PROTEIN: primary amine oxidase [Oryza sativa Japonica Group])
Os12g0272800	0.147303	-2.76315	0.00134715	0.00714515	yes	down	EEE62871.1(hypothetical protein OsJ_17674 [Oryza sativa Japonica Group])
Os02g0731200	0.332488	-1.58863	0.00203313	0.010087	yes	down	XP_015626795.1(PREDICTED: MADS-box transcription factor 57 isoform X2 [Oryza sativa Japonica Group])
Os06g0101600	0.230927	-2.11449	1.25501e-07	1.98062e-06	yes	down	XP_015642952.1(PREDICTED: plastocyanin, chloroplastic [Oryza sativa Japonica Group])
Os01g0192600	0.234299	-2.09357	5.35906e-07	7.36293e-06	yes	down	XP_015623000.1(PREDICTED: pollen-specific protein SF21 [Oryza sativa Japonica Group])
Os02g0460200	0.106711	-3.22822	3.79049e-21	3.67937e-19	yes	down	XP_015623781.1(PREDICTED: flowering-promoting factor 1-like protein 3 [Oryza sativa Japonica Group])
Os03g0125100	0.448703	-1.15617	0.0123503	0.0444122	yes	down	XP_015628773.1(PREDICTED: beta-carotene hydroxylase 2, chloroplastic [Oryza sativa Japonica Group])
Os02g0178700	0.152734	-2.71091	0.000785324	0.00449863	yes	down	XP_015623213.1(PREDICTED: vitellogenin-1 [Oryza sativa Japonica Group])
Os04g0191500	0.101335	-3.30279	4.75632e-07	6.63124e-06	yes	down	BAF14117.1(Os04g0191500, partial [Oryza sativa Japonica Group])
Os04g0514800	0.317851	-1.65358	0.00264276	0.0125303	yes	down	XP_015633913.1(PREDICTED: casein kinase I [Oryza sativa Japonica Group])
Os08g0351300	0.136313	-2.87501	0.000203778	0.00142019	yes	down	BAF23527.1(Os08g0351300 [Oryza sativa Japonica Group])
Os04g0282400	0.162491	-2.62156	4.50278e-07	6.29323e-06	yes	down	XP_015634517.1(PREDICTED: flowering-promoting factor 1-like protein 4 [Oryza sativa Japonica Group])
Os08g0560900	0.246164	-2.02231	2.74027e-08	5.03046e-07	yes	down	XP_015650057.1(PREDICTED: photosystem I reaction center subunit II, chloroplastic [Oryza sativa Japonica Group])
Os07g0510400	0.394469	-1.34202	0.0130234	0.046402	yes	down	XP_015645313.1(PREDICTED: anthocyanidin 3-O-glucosyltransferase 2 [Oryza sativa Japonica Group])
Os05g0357850	0.333595	-1.58383	0.000660885	0.00388472	yes	down	BAS93585.1(Os05g0357850 [Oryza sativa Japonica Group])
Os07g0691200	0.104353	-3.26045	1.53791e-25	2.09078e-23	yes	down	XP_015647419.1(PREDICTED: uncharacterized protein LOC4344370 [Oryza sativa Japonica Group])
Os01g0892800	0.269488	-1.89171	0.00452867	0.019591	yes	down	XP_015628932.1(PREDICTED: probable serine/threonine-protein kinase DDB_G0267514 isoform X2 [Oryza sativa Japonica Group])
Os06g0202300	0.143363	-2.80226	4.67889e-08	8.13112e-07	yes	down	XP_015644135.1(PREDICTED: uncharacterized protein LOC4340417 [Oryza sativa Japonica Group])
Os03g0412300	0.408611	-1.2912	0.00527711	0.0221329	yes	down	XP_015629160.1(PREDICTED: heterogeneous nuclear ribonucleoprotein U-like protein 1 isoform X1 [Oryza sativa Japonica Group])
Os06g0538400	0.18644	-2.42321	1.04016e-11	3.4727e-10	yes	down	XP_015643400.1(PREDICTED: uncharacterized protein LOC4341221 [Oryza sativa Japonica Group])
Os01g0169800	0.261016	-1.93779	3.24225e-05	0.000282416	yes	down	XP_015648041.1(PREDICTED: L-tryptophan--pyruvate aminotransferase 1 [Oryza sativa Japonica Group])
Os03g0202001	0.187415	-2.41569	4.36917e-09	9.59998e-08	yes	down	EAZ25960.1(hypothetical protein OsJ_09815 [Oryza sativa Japonica Group])
Os07g0148800	0.431456	-1.21271	0.00852133	0.0328565	yes	down	BAD30535.1(putative leucine rich repeat protein [Oryza sativa Japonica Group])
Os01g0275900	0.218014	-2.19751	0.00082261	0.0046857	yes	down	BAS71544.1(Os01g0275900, partial [Oryza sativa Japonica Group])
Os02g0627700	0.270638	-1.88556	0.0126252	0.0452399	yes	down	BAS79870.1(Os02g0627700 [Oryza sativa Japonica Group])
Os03g0307500	0.381574	-1.38997	0.0139667	0.0490365	yes	down	BAS83825.1(Os03g0307500 [Oryza sativa Japonica Group])
Os01g0115600	0.269189	-1.89331	8.40282e-05	0.000655032	yes	down	XP_015623429.1(PREDICTED: probable receptor-like protein kinase At1g67000 [Oryza sativa Japonica Group])
Os08g0109400	0.364431	-1.45628	1.92735e-06	2.32761e-05	yes	down	XP_015648256.1(PREDICTED: auxin-responsive protein IAA25 [Oryza sativa Japonica Group])
Os07g0671400	0.349469	-1.51676	0.000375188	0.00239512	yes	down	BAF22512.1(Os07g0671400 [Oryza sativa Japonica Group])
Os03g0769000	0.397769	-1.33	0.000662599	0.00389318	yes	down	BAS86574.1(Os03g0769000, partial [Oryza sativa Japonica Group])
Os08g0420700	0.415219	-1.26806	0.000777364	0.00446115	yes	down	XP_015648741.1(PREDICTED: uncharacterized protein LOC4345590 [Oryza sativa Japonica Group])
Os08g0200300	0.18231	-2.45554	2.80987e-14	1.33405e-12	yes	down	XP_015649785.1(PREDICTED: photosystem II 10 kDa polypeptide, chloroplastic isoform X1 [Oryza sativa Japonica Group])
Os03g0243700	0.312319	-1.67891	0.0122717	0.044163	yes	down	ABF94921.1(Glycosyl hydrolase family 10 protein, expressed [Oryza sativa Japonica Group])
Os03g0840200	0.294234	-1.76496	2.16079e-11	6.87852e-10	yes	down	XP_015632697.1(PREDICTED: protein TolB [Oryza sativa Japonica Group])
Os12g0634600	0.362781	-1.46283	0.0108634	0.0400459	yes	down	XP_015618991.1(PREDICTED: uncharacterized protein LOC4352881 [Oryza sativa Japonica Group])
Os02g0575700	0.127308	-2.97361	9.76843e-14	4.27939e-12	yes	down	XP_015626678.1(PREDICTED: loricrin [Oryza sativa Japonica Group])
Os08g0425500	0.128072	-2.96497	1.53835e-06	1.90597e-05	yes	down	XP_015648980.1(PREDICTED: type IV inositol polyphosphate 5-phosphatase 9 [Oryza sativa Japonica Group])
Os03g0343400	0.285208	-1.80991	1.03794e-08	2.1059e-07	yes	down	EAY89961.1(hypothetical protein OsI_11521 [Oryza sativa Indica Group])
Os08g0532800	0.479258	-1.06113	0.00272815	0.0128556	yes	down	XP_015648349.1(PREDICTED: non-specific lipid transfer protein GPI-anchored 1 isoform X1 [Oryza sativa Japonica Group])
Os01g0689900	0.459227	-1.12272	2.19542e-06	2.61129e-05	yes	down	XP_015649813.1(PREDICTED: probable serine/threonine-protein kinase At1g18390 isoform X1 [Oryza sativa Japonica Group])
Os07g0208500	0.379239	-1.39882	0.00157855	0.00816763	yes	down	XP_015646894.1(PREDICTED: probable cellulose synthase A catalytic subunit 8 [UDP-forming] [Oryza sativa Japonica Group])
Os02g0621800	0.439766	-1.18519	0.00143037	0.00752317	yes	down	XP_015622590.1(PREDICTED: long-chain-alcohol oxidase FAO2 [Oryza sativa Japonica Group])
Os11g0286800	0.0707048	-3.82205	3.21642e-13	1.32125e-11	yes	down	XP_015617477.1(PREDICTED: achilleol B synthase-like isoform X1 [Oryza sativa Japonica Group])
Os01g0659900	0.283001	-1.82112	0.000497276	0.00304226	yes	down	EAZ12972.1(hypothetical protein OsJ_02892 [Oryza sativa Japonica Group])
Os02g0590200	0.131727	-2.92438	0.000361418	0.00232396	yes	down	XP_015623962.1(PREDICTED: lecithin-cholesterol acyltransferase-like 1 isoform X1 [Oryza sativa Japonica Group])
Os03g0113000	0.0822434	-3.60396	3.56806e-08	6.35657e-07	yes	down	XP_015628989.1(PREDICTED: probable receptor-like protein kinase At1g33260 [Oryza sativa Japonica Group])
Os05g0495000	0.398353	-1.32788	6.55406e-06	6.93683e-05	yes	down	XP_015638709.1(PREDICTED: E3 ubiquitin-protein ligase RING1-like isoform X1 [Oryza sativa Japonica Group])
Os09g0540350	0.26093	-1.93827	0.00163736	0.00842736	yes	down	BAD46575.1(putative Anter-specific proline-rich protein APG precursor [Oryza sativa Japonica Group])
Os09g0467200	0.32716	-1.61193	1.42981e-05	0.000137332	yes	down	XP_015611712.1(PREDICTED: glutathione transferase GST 23 [Oryza sativa Japonica Group])
Os09g0482780	0.190237	-2.39413	0.00290974	0.0135247	yes	down	XP_015610711.1(PREDICTED: fasciclin-like arabinogalactan protein 7 isoform X4 [Oryza sativa Japonica Group])
Os02g0588600	0.451455	-1.14735	0.000799605	0.0045712	yes	down	BAF09190.1(Os02g0588600 [Oryza sativa Japonica Group])
Os04g0587500	0.221435	-2.17505	1.02312e-06	1.32055e-05	yes	down	BAS90718.1(Os04g0587500, partial [Oryza sativa Japonica Group])
Os01g0636400	0.245062	-2.02878	0.000225901	0.00154922	yes	down	XP_015628722.1(PREDICTED: epoxide hydrolase 3 [Oryza sativa Japonica Group])
Os12g0623900	0.223038	-2.16464	1.1027e-07	1.76361e-06	yes	down	XP_015619819.1(PREDICTED: 5-methyltetrahydropteroyltriglutamate--homocysteine methyltransferase 1 [Oryza sativa Japonica Group])
Os11g0707000	0.213262	-2.2293	1.54862e-10	4.32028e-09	yes	down	BAA97584.1(RuBisCO activase small isoform precursor [Oryza sativa])
Os10g0538200	0.0784736	-3.67165	5.43184e-08	9.30273e-07	yes	down	XP_015613050.1(PREDICTED: aspartic proteinase nepenthesin-1 [Oryza sativa Japonica Group])
Os06g0240001	0.214797	-2.21896	5.13215e-07	7.09243e-06	yes	down	BAD87319.1(kinesin heavy chain-like [Oryza sativa Japonica Group])
Os05g0409500	0.00133796	-9.54575	1.94022e-13	8.22027e-12	yes	down	BAS93987.1(Os05g0409500 [Oryza sativa Japonica Group])
Os07g0517100	0.433511	-1.20586	9.13542e-06	9.29079e-05	yes	down	XP_015645510.1(PREDICTED: 18.8 kDa class V heat shock protein [Oryza sativa Japonica Group])
Os01g0307500	0.19294	-2.37378	0.00546915	0.0227766	yes	down	XP_015631953.1(PREDICTED: cation transporter HKT8 [Oryza sativa Japonica Group])
Os10g0552700	0.0567828	-4.1384	6.76943e-07	9.08919e-06	yes	down	XP_015614847.1(PREDICTED: cortical cell-delineating protein [Oryza sativa Japonica Group])
Os07g0510500	0.255997	-1.9658	6.02996e-06	6.44227e-05	yes	down	XP_015645268.1(PREDICTED: anthocyanidin 3-O-glucosyltransferase 2 [Oryza sativa Japonica Group])
Os04g0537100	0.452562	-1.14381	0.00267155	0.0126373	yes	down	CAE03018.3(OSJNBa0091D06.3 [Oryza sativa Japonica Group])
Os06g0601100	0.458011	-1.12655	1.96788e-06	2.37251e-05	yes	down	XP_015643620.1(PREDICTED: uncharacterized protein At1g15400 [Oryza sativa Japonica Group])
Os05g0171050	0.00476022	-7.71476	2.62418e-07	3.85987e-06	yes	down	XP_015640163.1(PREDICTED: phospholipase D alpha 1-like [Oryza sativa Japonica Group])
Os02g0556800	0.491524	-1.02467	2.98674e-05	0.000262174	yes	down	XP_015625881.1(PREDICTED: uncharacterized protein LOC4329668 [Oryza sativa Japonica Group])
Os01g0259300	0.188602	-2.40658	0.00145484	0.00763349	yes	down
Os06g0146250	0.424199	-1.23719	0.00670348	0.0270265	yes	down	XP_015643469.1(PREDICTED: probable WRKY transcription factor 72 isoform X2 [Oryza sativa Japonica Group])
Os02g0648100	0.156834	-2.67269	5.07298e-05	0.000417384	yes	down	XP_015622655.1(PREDICTED: probable receptor-like protein kinase At4g10390 [Oryza sativa Japonica Group])
Os10g0562500	0.428429	-1.22287	0.00262084	0.0124472	yes	down	BAF27231.1(Os10g0562500, partial [Oryza sativa Japonica Group])
Os01g0711400	0.421544	-1.24624	0.000345504	0.00223125	yes	down	XP_015613492.1(PREDICTED: glycine dehydrogenase (decarboxylating), mitochondrial [Oryza sativa Japonica Group])
Os03g0101400	0.302721	-1.72394	0.00405373	0.0178498	yes	down	XP_015630621.1(PREDICTED: hexose carrier protein HEX6 [Oryza sativa Japonica Group])
Os05g0436950	0.126992	-2.97719	0.0131658	0.0468221	yes	down	XP_015640014.1(PREDICTED: protein S-acyltransferase 8 [Oryza sativa Japonica Group])
Os09g0356200	0.471027	-1.08612	0.0136456	0.0481597	yes	down	EMS62256.1(Senescence-induced receptor-like serine/threonine-protein kinase [Triticum urartu])
Os11g0438500	0.360225	-1.47303	0.0143003	0.0499355	yes	down
Os01g0699900	0.245377	-2.02693	6.8517e-05	0.000548136	yes	down	XP_015633059.1(PREDICTED: uncharacterized protein LOC4326921 [Oryza sativa Japonica Group])
Os10g0580400	0.0807917	-3.62965	2.18152e-08	4.09491e-07	yes	down	XP_015614910.1(PREDICTED: urea-proton symporter DUR3 [Oryza sativa Japonica Group])
Os01g0205300	0.11436	-3.12835	2.05711e-07	3.08176e-06	yes	down	XP_015643102.1(PREDICTED: uncharacterized protein LOC4327085 isoform X1 [Oryza sativa Japonica Group])
Os05g0169500	0.330888	-1.59558	0.0001292	0.000955897	yes	down	BAF16677.1(Os05g0169500 [Oryza sativa Japonica Group])
Os08g0191433	0.328757	-1.60491	0.00905117	0.0344867	yes	down	BAD05589.1(putative starch synthase DULL1 [Oryza sativa Japonica Group])
Os08g0407600	0.372381	-1.42515	6.41525e-05	0.000516573	yes	down	XP_015648551.1(PREDICTED: uncharacterized protein LOC4345537 [Oryza sativa Japonica Group])
Os03g0721300	0.189271	-2.40147	2.09058e-05	0.000191517	yes	down	XP_015630607.1(PREDICTED: uncharacterized protein LOC4333936 [Oryza sativa Japonica Group])
Os01g0166300	0.18887	-2.40453	0.00650538	0.02636	yes	down	XP_015621986.1(PREDICTED: probable staphylococcal-like nuclease CAN1 isoform X2 [Oryza sativa Japonica Group])
Os04g0153200	0.118927	-3.07185	0.000899463	0.00505841	yes	down	CAE04418.2(OSJNBb0040D15.8 [Oryza sativa Japonica Group])
Os10g0118200	0.00766327	-7.02782	0.000927406	0.00518981	yes	down	XP_015613151.1(PREDICTED: O-methyltransferase ZRP4 [Oryza sativa Japonica Group])
Os01g0551000	0.147414	-2.76205	1.11526e-16	7.02462e-15	yes	down	XP_015626165.1(PREDICTED: uncharacterized protein LOC4325843 [Oryza sativa Japonica Group])
Os02g0445100	0.0978737	-3.35294	1.59587e-05	0.000151355	yes	down	XP_015624157.1(PREDICTED: auxin-induced protein 15A [Oryza sativa Japonica Group])
Os07g0181500	0.182765	-2.45193	1.31689e-08	2.60474e-07	yes	down	EAZ38911.1(hypothetical protein OsJ_23331 [Oryza sativa Japonica Group])
Os11g0119700	0.0376805	-4.73004	0.00911304	0.0346712	yes	down	XP_015619747.1(PREDICTED: cytochrome P450 714C2 [Oryza sativa Japonica Group])
Os03g0431100	0.364663	-1.45536	0.00057029	0.00342827	yes	down	BAS84815.1(Os03g0431100, partial [Oryza sativa Japonica Group])
Os02g0490500	0.315002	-1.66657	0.00403081	0.0177709	yes	down	XP_015623294.1(PREDICTED: 7-deoxyloganetin glucosyltransferase [Oryza sativa Japonica Group])
Os12g0610800	0.168014	-2.57335	2.96359e-05	0.000260546	yes	down	EEE53590.1(hypothetical protein OsJ_36834 [Oryza sativa Japonica Group])
Os03g0563100	0.132857	-2.91206	8.38346e-06	8.59388e-05	yes	down	XP_015629041.1(PREDICTED: L-gulonolactone oxidase 2 [Oryza sativa Japonica Group])
Os03g0717700	0.332813	-1.58722	4.13341e-12	1.45176e-10	yes	down	XP_015630313.1(PREDICTED: probable histidine kinase 4 [Oryza sativa Japonica Group])
Os05g0168500	0.309176	-1.6935	3.51363e-14	1.65433e-12	yes	down	XP_015639947.1(PREDICTED: transmembrane 9 superfamily member 12 [Oryza sativa Japonica Group])
Os01g0734466	0.289767	-1.78704	4.95908e-08	8.56551e-07	yes	down	BAS74214.1(Os01g0734466, partial [Oryza sativa Japonica Group])
Os04g0554200	0.238055	-2.07063	0.0030366	0.0140338	yes	down	XP_015634606.1(PREDICTED: vesicle-associated protein 1-3 [Oryza sativa Japonica Group])
Os10g0506800	0.486714	-1.03885	0.000599336	0.00357558	yes	down	XP_015614361.1(PREDICTED: SET and MYND domain-containing protein 4 [Oryza sativa Japonica Group])
Os04g0680400	0.0816302	-3.61475	9.46153e-14	4.18167e-12	yes	down	BAS91667.1(Os04g0680400 [Oryza sativa Japonica Group])
Os04g0557800	0.219197	-2.1897	0.00540708	0.0225612	yes	down	XP_015635227.1(PREDICTED: anthocyanin regulatory Lc protein [Oryza sativa Japonica Group])
Os05g0582000	0.202768	-2.3021	0.0137767	0.0485439	yes	down	XP_015638364.1(PREDICTED: uncharacterized protein LOC4339731 [Oryza sativa Japonica Group])
Os07g0579050	0.226145	-2.14468	8.75567e-09	1.81014e-07	yes	down
Os12g0520200	0.296507	-1.75386	0.000266662	0.00178395	yes	down	BAT17396.1(Os12g0520200 [Oryza sativa Japonica Group])
Os06g0220100	0.409419	-1.28835	0.00302909	0.0140037	yes	down	BAD37243.1(unknown protein [Oryza sativa Japonica Group])
Os01g0868900	0.230724	-2.11576	0.0112525	0.041228	yes	down	XP_015639776.1(PREDICTED: uncharacterized protein LOC4324925 [Oryza sativa Japonica Group])
Os11g0229300	0.330803	-1.59596	0.000556716	0.00335735	yes	down	BAT13317.1(Os11g0229300 [Oryza sativa Japonica Group])
Os01g0902700	0.0337358	-4.88958	1.52021e-06	1.88655e-05	yes	down	XP_015627858.1(PREDICTED: protein NRT1/ PTR FAMILY 8.1 [Oryza sativa Japonica Group])
Os02g0809800	0.193626	-2.36865	2.05548e-06	2.46763e-05	yes	down	XP_015626153.1(PREDICTED: phosphate transporter PHO1-2 [Oryza sativa Japonica Group])
Os02g0106100	0.228673	-2.12864	0.00110636	0.00604129	yes	down	XP_015625788.1(PREDICTED: sucrose:sucrose 1-fructosyltransferase [Oryza sativa Japonica Group])
Os07g0659300	0.160375	-2.64048	3.75765e-05	0.000320129	yes	down	XP_015646099.1(PREDICTED: uncharacterized protein LOC4344168 [Oryza sativa Japonica Group])
Os04g0183500	0.368067	-1.44196	0.00268759	0.0126983	yes	down	XP_015633987.1(PREDICTED: putative amidase ARB_02965 [Oryza sativa Japonica Group])
Os07g0577600	0.284201	-1.81502	4.67005e-06	5.12259e-05	yes	down	XP_015647391.1(PREDICTED: chlorophyll a-b binding protein 7, chloroplastic [Oryza sativa Japonica Group])
Os12g0291733	0.317826	-1.65369	0.000207915	0.0014444	yes	down	BAT16790.1(Os12g0291733, partial [Oryza sativa Japonica Group])
Os09g0494600	0.0713175	-3.8096	1.49948e-08	2.9291e-07	yes	down	XP_015610690.1(PREDICTED: uncharacterized protein LOC4347453 [Oryza sativa Japonica Group])
Os03g0178400	0.45711	-1.12939	0.00137051	0.00725681	yes	down	XP_015628837.1(PREDICTED: 2-hydroxy-6-oxo-2,4-heptadienoate hydrolase [Oryza sativa Japonica Group])
Os02g0663100	0.436959	-1.19443	0.000709949	0.00412184	yes	down	XP_015627071.1(PREDICTED: scarecrow-like protein 6 [Oryza sativa Japonica Group])
Os07g0608200	0.362075	-1.46564	7.55972e-06	7.86033e-05	yes	down	XP_015646559.1(PREDICTED: nuclear transcription factor Y subunit A-4 [Oryza sativa Japonica Group])
Os06g0193200	0.129532	-2.94862	0.000763775	0.0043992	yes	down	XP_015642464.1(PREDICTED: pectinesterase [Oryza sativa Japonica Group])
Os11g0635500	0.00169786	-9.20207	1.04019e-11	3.4727e-10	yes	down	BAT14967.1(Os11g0635300 [Oryza sativa Japonica Group])
Os01g0936700	0.147836	-2.75793	0.0117073	0.0426025	yes	down	XP_015620629.1(PREDICTED: DNA ligase 1 isoform X2 [Oryza sativa Japonica Group])
Os11g0144900	0.1098	-3.18705	6.15587e-08	1.04168e-06	yes	down	XP_015616797.1(PREDICTED: uncharacterized protein LOC4349752 [Oryza sativa Japonica Group])
Os10g0438600	0.136368	-2.87442	0.00123592	0.00663338	yes	down	XP_015613405.1(PREDICTED: GDSL esterase/lipase EXL3 [Oryza sativa Japonica Group])
Os07g0683900	0.402665	-1.31235	0.00149963	0.00783384	yes	down	XP_015646086.1(PREDICTED: uncharacterized protein LOC4344319 [Oryza sativa Japonica Group])
Os01g0151500	0.247734	-2.01313	3.51535e-05	0.000302028	yes	down	BAS70428.1(Os01g0151500 [Oryza sativa Japonica Group])
Os02g0741700	0.254534	-1.97407	1.9018e-06	2.30362e-05	yes	down	BAF09997.1(Os02g0741700 [Oryza sativa Japonica Group])
Os02g0120600	0.437174	-1.19372	0.0033034	0.0150364	yes	down	XP_006646798.1(PREDICTED: ubiquitin-conjugating enzyme E2 28-like [Oryza brachyantha])
Os08g0346900	0.0185301	-5.75399	0.00293945	0.0136427	yes	down	BAT05044.1(Os08g0346900 [Oryza sativa Japonica Group])
Os09g0500900	0.039613	-4.65788	1.38358e-10	3.89437e-09	yes	down	XP_015610939.1(PREDICTED: cytochrome b561 and DOMON domain-containing protein At3g25290 [Oryza sativa Japonica Group])
Os10g0413101	0.464373	-1.10664	0.000272817	0.00181857	yes	down	BAD25018.1(hypothetical protein [Oryza sativa Japonica Group])
Os05g0132800	0.25224	-1.98713	0.00100917	0.0055889	yes	down	BAS92129.1(Os05g0132800, partial [Oryza sativa Japonica Group])
Os02g0177600	0.140598	-2.83035	6.01451e-16	3.45092e-14	yes	down	BAS77267.1(Os02g0177600, partial [Oryza sativa Japonica Group])
Os10g0343000	0.352109	-1.5059	3.48283e-05	0.000299933	yes	down	BAF26300.1(Os10g0343000, partial [Oryza sativa Japonica Group])
Os01g0128800	0.413888	-1.27269	2.35443e-07	3.48481e-06	yes	down	XP_015620933.1(PREDICTED: synaptotagmin-5 [Oryza sativa Japonica Group])
Os07g0605400	0.159584	-2.64761	9.56294e-29	1.6629e-26	yes	down	XP_015645312.1(PREDICTED: protein EGG APPARATUS-1 [Oryza sativa Japonica Group])
Os02g0216300	0.237277	-2.07535	2.10923e-07	3.15316e-06	yes	down	BAG94598.1(unnamed protein product [Oryza sativa Japonica Group])
Os03g0366350	0.00214158	-8.86711	2.65158e-11	8.3272e-10	yes	down	XP_015629061.1(PREDICTED: F-box protein At1g47340 isoform X1 [Oryza sativa Japonica Group])
Os06g0118600	0.475125	-1.07362	0.000677422	0.00395975	yes	down	BAF18542.1(Os06g0118600, partial [Oryza sativa Japonica Group])
Os10g0479700	0.201921	-2.30814	1.45773e-12	5.45092e-11	yes	down	XP_015612808.1(PREDICTED: uncharacterized membrane protein At1g06890 [Oryza sativa Japonica Group])
Os10g0363300	0.427468	-1.22611	0.000172737	0.00122954	yes	down	XP_015614129.1(PREDICTED: acetyl-CoA carboxylase 1 [Oryza sativa Japonica Group])
Os03g0704100	0.3936	-1.3452	1.23862e-05	0.000121647	yes	down	BAS85967.1(Os03g0704100, partial [Oryza sativa Japonica Group])
Os08g0114100	0.262854	-1.92767	3.7726e-09	8.433e-08	yes	down	XP_015648697.1(PREDICTED: beta-carotene isomerase D27, chloroplastic-like [Oryza sativa Japonica Group])
Os04g0684100	0.184001	-2.44221	5.12105e-14	2.34493e-12	yes	down	EEE61936.1(hypothetical protein OsJ_16680 [Oryza sativa Japonica Group])
Os07g0605800	0.232303	-2.10592	0.00700206	0.0280161	yes	down	XP_015645480.1(PREDICTED: cytosolic sulfotransferase 12 [Oryza sativa Japonica Group])
Os10g0480500	0.479675	-1.05987	6.61212e-05	0.000531068	yes	down	XP_015614779.1(PREDICTED: double-stranded RNA-binding protein 6 [Oryza sativa Japonica Group])
Os03g0859900	0.289254	-1.78959	0.00137436	0.00727315	yes	down	BAF13885.1(Os03g0859900, partial [Oryza sativa Japonica Group])
Os05g0153000	0.219267	-2.18924	2.57416e-05	0.000230382	yes	down	XP_015637915.1(PREDICTED: villin-1 [Oryza sativa Japonica Group])
Os04g0406600	0.16909	-2.56413	1.24971e-19	1.06692e-17	yes	down	XP_015637196.1(PREDICTED: arogenate dehydratase/prephenate dehydratase 6, chloroplastic [Oryza sativa Japonica Group])
Os01g0974200	0.307532	-1.70119	8.55947e-10	2.13189e-08	yes	down	EEC72264.1(hypothetical protein OsI_05418 [Oryza sativa Indica Group])
Os02g0768400	0.257499	-1.95736	6.9145e-05	0.000552224	yes	down	BAS81090.1(Os02g0768400 [Oryza sativa Japonica Group])
Os01g0883800	0.305081	-1.71274	0.00243463	0.0117021	yes	down	XP_015627721.1(PREDICTED: gibberellin 20 oxidase 2 [Oryza sativa Japonica Group])
Os06g0582600	0.132902	-2.91156	3.69108e-08	6.55925e-07	yes	down	XP_015642016.1(PREDICTED: ervatamin-B [Oryza sativa Japonica Group])
Os09g0418500	0.157383	-2.66765	2.11102e-05	0.000192953	yes	down	BAT08106.1(Os09g0418500, partial [Oryza sativa Japonica Group])
Os09g0262000	0.0546317	-4.19412	0.00695354	0.0278582	yes	down	BAT07120.1(Os09g0262000 [Oryza sativa Japonica Group])
Os04g0320700	0.406193	-1.29976	6.83974e-05	0.000547334	yes	down	BAS88573.1(Os04g0320700, partial [Oryza sativa Japonica Group])
Os08g0229200	0.454949	-1.13622	0.000216738	0.00149652	yes	down
Os03g0399800	0.277447	-1.84971	0.00222658	0.0108754	yes	down	BAF12225.2(Os03g0399800, partial [Oryza sativa Japonica Group])
Os02g0318450	0.423657	-1.23903	0.00654106	0.0264895	yes	down	BAS78361.1(Os02g0318450 [Oryza sativa Japonica Group])
Os06g0587000	0.20343	-2.29739	0.0062216	0.0254283	yes	down	BAS98395.1(Os06g0587000 [Oryza sativa Japonica Group])
Os04g0531750	0.0259739	-5.2668	4.00772e-55	3.24557e-52	yes	down	BAS90220.1(Os04g0531750 [Oryza sativa Japonica Group])
Os03g0817900	0.287793	-1.79689	8.54506e-07	1.12495e-05	yes	down	XP_015629850.1(PREDICTED: protein trichome birefringence-like 33 [Oryza sativa Japonica Group])
Os01g0917500	0.377027	-1.40726	7.67681e-05	0.000604253	yes	down	XP_015622427.1(PREDICTED: leucine-rich repeat receptor protein kinase MSP1 [Oryza sativa Japonica Group])
Os01g0264400	0.31826	-1.65172	0.000266674	0.00178395	yes	down	XP_015634600.1(PREDICTED: uncharacterized protein LOC4326202 [Oryza sativa Japonica Group])
Os12g0245700	0.114611	-3.12518	0.00171639	0.00876566	yes	down	XP_015619502.1(PREDICTED: uncharacterized protein LOC9270531 [Oryza sativa Japonica Group])
Os12g0281600	0.41814	-1.25794	0.00158257	0.00818698	yes	down	ABA97437.2(NB-ARC domain containing protein, expressed [Oryza sativa Japonica Group])
Os11g0562100	0.323582	-1.6278	0.00369927	0.016494	yes	down	XP_015617607.1(PREDICTED: achilleol B synthase-like [Oryza sativa Japonica Group])
Os04g0528800	0.351407	-1.50878	0.000144984	0.00105831	yes	down	CAD41197.2(OSJNBa0074L08.8 [Oryza sativa Japonica Group])
Os02g0509500	0.426464	-1.22951	0.0014492	0.00761093	yes	down
Os09g0420300	0.229844	-2.12127	1.18274e-06	1.50736e-05	yes	down	XP_015610814.1(PREDICTED: probable GMP synthase [glutamine-hydrolyzing] [Oryza sativa Japonica Group])
Os01g0678050	0.262179	-1.93138	6.91881e-05	0.000552413	yes	down	XP_015629703.1(PREDICTED: uncharacterized protein LOC4325269 [Oryza sativa Japonica Group])
Os12g0151500	0.187662	-2.41379	4.34648e-17	2.87172e-15	yes	down	XP_015620708.1(PREDICTED: sialyltransferase-like protein 2 [Oryza sativa Japonica Group])
Os01g0905300	0.290797	-1.78191	0.00715004	0.0284916	yes	down	XP_015624439.1(PREDICTED: exocyst complex component EXO70A1 [Oryza sativa Japonica Group])
Os06g0214100	0.474947	-1.07416	9.90273e-05	0.000755743	yes	down	XP_015641144.1(PREDICTED: uncharacterized protein LOC4340475 [Oryza sativa Japonica Group])
Os01g0230200	0.348834	-1.51939	0.000246198	0.00166824	yes	down	XP_015623236.1(PREDICTED: transcription factor bHLH68 isoform X2 [Oryza sativa Japonica Group])
Os08g0160500	0.255673	-1.96763	0.000772287	0.00443561	yes	down	XP_015650332.1(PREDICTED: probable mixed-linked glucan synthase 6 [Oryza sativa Japonica Group])
Os04g0625200	0.305988	-1.70845	0.000639183	0.00377516	yes	down	XP_015634616.1(PREDICTED: 1-acyl-sn-glycerol-3-phosphate acyltransferase [Oryza sativa Japonica Group])
Os03g0744700	0.238842	-2.06587	2.97275e-17	1.98725e-15	yes	down	XP_015632302.1(PREDICTED: uncharacterized protein LOC4334078 [Oryza sativa Japonica Group])
Os11g0219000	0.459911	-1.12057	0.00614367	0.0251424	yes	down	XP_015615444.1(PREDICTED: uncharacterized protein LOC9272724 isoform X2 [Oryza sativa Japonica Group])
Os12g0159000	0.327573	-1.61011	1.23562e-08	2.45945e-07	yes	down	XP_015620751.1(PREDICTED: uncharacterized protein LOC4351557 [Oryza sativa Japonica Group])
Os03g0416200	0.173942	-2.52332	0.00018633	0.00131442	yes	down	XP_015633140.1(PREDICTED: COBRA-like protein 5 [Oryza sativa Japonica Group])
Os02g0101500	0.263295	-1.92525	2.85789e-06	3.31169e-05	yes	down	XP_015625167.1(PREDICTED: glycerate dehydrogenase [Oryza sativa Japonica Group])
Os01g0117300	0.00670192	-7.22121	3.10555e-06	3.56805e-05	yes	down	BAS70097.1(Os01g0117300, partial [Oryza sativa Japonica Group])
Os01g0710200	0.275386	-1.86047	0.00250673	0.0119937	yes	down	XP_015630114.1(PREDICTED: probable polyamine oxidase 5 [Oryza sativa Japonica Group])
Os01g0195400	0.150874	-2.72858	1.0376e-05	0.000104032	yes	down	XP_015627374.1(PREDICTED: uncharacterized protein LOC4327322 [Oryza sativa Japonica Group])
Os06g0232800	0.344207	-1.53865	4.64519e-05	0.00038577	yes	down	XP_015643614.1(PREDICTED: uncharacterized protein LOC9271675 isoform X3 [Oryza sativa Japonica Group])
Os05g0582400	0.249892	-2.00062	1.0606e-14	5.3301e-13	yes	down	AAT44204.1(putative mitogen-activated protein kinase [Oryza sativa Japonica Group])
Os05g0298300	0.00920555	-6.76328	0.00292745	0.0135951	yes	down	XP_015639835.1(PREDICTED: ankycorbin [Oryza sativa Japonica Group])
Os02g0633066	0.185687	-2.42906	6.69971e-09	1.42032e-07	yes	down	BAS79919.1(Os02g0633066 [Oryza sativa Japonica Group])
Os09g0425200	0.0400867	-4.64073	5.2265e-05	0.000428894	yes	down	XP_015611005.1(PREDICTED: keratin-associated protein 6-2 [Oryza sativa Japonica Group])
Os03g0850400	0.0884287	-3.49934	1.28628e-12	4.84819e-11	yes	down	BAF13820.1(Os03g0850400, partial [Oryza sativa Japonica Group])
Os08g0203350	0.025365	-5.30102	0.0119835	0.0434125	yes	down	BAH94159.1(Os08g0203350 [Oryza sativa Japonica Group])
Os04g0243700	0.1593	-2.65018	5.01468e-06	5.46677e-05	yes	down	XP_015635098.1(PREDICTED: receptor homology region, transmembrane domain- and RING domain-containing protein 6 [Oryza sativa Japonica Group])
Os12g0568100	0.269664	-1.89077	2.27669e-05	0.000206829	yes	down	BAT17711.1(Os12g0568100, partial [Oryza sativa Japonica Group])
Os03g0730400	0.421276	-1.24716	0.0012565	0.00672727	yes	down	ABF98689.1(Serine carboxypeptidase family protein, expressed [Oryza sativa Japonica Group])
Os01g0150000	0.417773	-1.25921	0.00014312	0.00104605	yes	down	XP_015621959.1(PREDICTED: very-long-chain enoyl-CoA reductase [Oryza sativa Japonica Group])
Os07g0692900	0.447221	-1.16094	0.00263859	0.0125148	yes	down	BAT03350.1(Os07g0692900, partial [Oryza sativa Japonica Group])
Os03g0852400	0.149696	-2.73989	0.000153177	0.00110954	yes	down	EEC76556.1(hypothetical protein OsI_14363 [Oryza sativa Indica Group])
Os06g0503100	0.271616	-1.88036	0.0016113	0.00831264	yes	down	BAD45271.1(putative ABCG4 [Oryza sativa Japonica Group])
Os01g0666600	0.294349	-1.7644	1.75023e-08	3.36557e-07	yes	down	XP_015620106.1(PREDICTED: uncharacterized protein LOC4326862 [Oryza sativa Japonica Group])
Os04g0669475	0.454643	-1.13719	0.000961386	0.00535515	yes	down	XP_015633606.1(PREDICTED: uncharacterized protein LOC4337343 [Oryza sativa Japonica Group])
Os05g0195700	0.25838	-1.95243	2.88292e-12	1.04226e-10	yes	down	EAY96856.1(hypothetical protein OsI_18777 [Oryza sativa Indica Group])
Os03g0766800	0.0916438	-3.44782	4.11666e-12	1.44767e-10	yes	down	XP_015631688.1(PREDICTED: uncharacterized protein LOC4334231 [Oryza sativa Japonica Group])
Os08g0162600	0.324957	-1.62168	0.000172069	0.00122572	yes	down	XP_015648775.1(PREDICTED: uncharacterized protein LOC4344733 [Oryza sativa Japonica Group])
Os05g0534100	0.171438	-2.54424	3.36021e-06	3.81884e-05	yes	down	BAS95061.1(Os05g0534100 [Oryza sativa Japonica Group])
Os01g0585300	0.404502	-1.30578	1.24019e-09	3.00958e-08	yes	down	XP_015626630.1(PREDICTED: uncharacterized protein LOC4327654 [Oryza sativa Japonica Group])
Os03g0252100	0.472455	-1.08175	0.000253952	0.00171177	yes	down	XP_015628124.1(PREDICTED: probable carboxylesterase 8 [Oryza sativa Japonica Group])
Os07g0131725	0.28725	-1.79962	0.000468861	0.00289152	yes	down	XP_015644582.1(PREDICTED: hexose carrier protein HEX6 [Oryza sativa Japonica Group])
Os03g0797300	0.00423771	-7.8825	3.3972e-10	8.94059e-09	yes	down	XP_015621938.1(PREDICTED: uncharacterized protein LOC107278481 [Oryza sativa Japonica Group])
Os03g0431200	0.373491	-1.42086	0.000731385	0.00423069	yes	down	EAZ27421.1(hypothetical protein OsJ_11367 [Oryza sativa Japonica Group])
Os01g0829100	0.303144	-1.72193	0.00118991	0.00642417	yes	down	XP_015643688.1(PREDICTED: receptor-interacting serine/threonine-protein kinase 4 [Oryza sativa Japonica Group])
Os08g0230200	0.301503	-1.72976	0.00129736	0.00691858	yes	down	BAT04425.1(Os08g0230200, partial [Oryza sativa Japonica Group])
Os01g0738300	0.302424	-1.72536	0.00434252	0.0189099	yes	down	XP_015628671.1(PREDICTED: proline-rich receptor-like protein kinase PERK8 [Oryza sativa Japonica Group])
Os03g0162300	0.244173	-2.03402	0.0141801	0.0495952	yes	down	BAF10964.1(Os03g0162300, partial [Oryza sativa Japonica Group])
Os07g0425000	0.177749	-2.49209	4.25696e-07	5.97916e-06	yes	down	BAF21402.2(Os07g0425000, partial [Oryza sativa Japonica Group])
Os06g0678500	0.128401	-2.96127	0.000326715	0.00212639	yes	down	BAD45537.1(hypothetical protein [Oryza sativa Japonica Group])
Os07g0240600	0.41237	-1.27799	0.00119536	0.00645237	yes	down	XP_015645403.1(PREDICTED: DIMBOA UDP-glucosyltransferase BX8 isoform X1 [Oryza sativa Japonica Group])
Os04g0123800	0.12119	-3.04466	6.68803e-06	7.05229e-05	yes	down	BAS87664.1(Os04g0123800 [Oryza sativa Japonica Group])
Os03g0781700	0.236795	-2.07829	9.49094e-05	0.000727662	yes	down	EAY92056.1(hypothetical protein OsI_13754 [Oryza sativa Indica Group])
Os06g0107700	0.308091	-1.69857	0.00160039	0.00826708	yes	down	XP_015640980.1(PREDICTED: ferredoxin--NADP reductase, leaf isozyme, chloroplastic [Oryza sativa Japonica Group])
Os12g0106500	0.387094	-1.36925	3.38647e-06	3.84405e-05	yes	down	ABA95619.1(Nodulin-like family protein, expressed [Oryza sativa Japonica Group])
Os09g0530000	0.313731	-1.6724	1.29325e-06	1.63718e-05	yes	down	XP_015612045.1(PREDICTED: rhodanese-like domain-containing protein 14, chloroplastic [Oryza sativa Japonica Group])
Os06g0126500	0.162932	-2.61765	5.87283e-05	0.000477372	yes	down	XP_015641134.1(PREDICTED: BAG family molecular chaperone regulator 3 [Oryza sativa Japonica Group])
Os04g0609300	0.167683	-2.57619	0.004316	0.0188059	yes	down	XP_015635003.1(PREDICTED: shikimate O-hydroxycinnamoyltransferase [Oryza sativa Japonica Group])
Os08g0269600	0.172744	-2.53329	2.29692e-08	4.29729e-07	yes	down	BAC99609.2(unknown protein [Oryza sativa Japonica Group])
Os03g0206400	0.321546	-1.6369	7.20339e-08	1.20172e-06	yes	down	XP_015629098.1(PREDICTED: uncharacterized protein LOC4331997 [Oryza sativa Japonica Group])
Os10g0436900	0.292692	-1.77255	0.000272875	0.00181857	yes	down	XP_015613300.1(PREDICTED: cation/calcium exchanger 1 [Oryza sativa Japonica Group])
Os01g0876800	0.340657	-1.55361	0.000312643	0.00204607	yes	down	XP_015621219.1(PREDICTED: RNA-binding protein 24-B isoform X1 [Oryza sativa Japonica Group])
Os06g0268700	0.484671	-1.04492	1.15632e-05	0.000114536	yes	down	XP_015643409.1(PREDICTED: aspartic proteinase Asp1-like [Oryza sativa Japonica Group])
Os11g0266500	0.440394	-1.18313	3.43663e-05	0.000296613	yes	down	BAF28029.1(Os11g0266500, partial [Oryza sativa Japonica Group])
Os06g0234600	0.181053	-2.46552	0.00037712	0.00240474	yes	down	XP_015642044.1(PREDICTED: protein ALTERED XYLOGLUCAN 4-like isoform X2 [Oryza sativa Japonica Group])
Os01g0597600	0.0582693	-4.10112	2.29798e-11	7.30202e-10	yes	down	XP_015630003.1(PREDICTED: vacuolar amino acid transporter 1 [Oryza sativa Japonica Group])
Os10g0320100	0.0646896	-3.95032	0.0102564	0.0381858	yes	down	XP_015613041.1(PREDICTED: flavonoid 3'-monooxygenase [Oryza sativa Japonica Group])
Os09g0403300	0.00560518	-7.47902	1.60102e-06	1.97473e-05	yes	down	BAD36323.1(putative cytochrome P450 monooxygenase CYP72A5 [Oryza sativa Japonica Group])
Os08g0269500	0.237224	-2.07568	0.00087541	0.00493972	yes	down	BAC99608.1(unknown protein [Oryza sativa Japonica Group])
Os09g0471550	0.156631	-2.67456	0.00610173	0.024996	yes	down	BAT08562.1(Os09g0471550 [Oryza sativa Japonica Group])
Os03g0812500	0.352231	-1.50541	0.00876264	0.0335721	yes	down
Os01g0208700	0.177307	-2.49568	9.73778e-07	1.26435e-05	yes	down	XP_015649289.1(PREDICTED: phosphoenolpyruvate carboxylase 1 [Oryza sativa Japonica Group])
Os05g0503300	0.454199	-1.1386	6.94212e-07	9.29902e-06	yes	down	XP_015640192.1(PREDICTED: sulfite reductase [ferredoxin], chloroplastic [Oryza sativa Japonica Group])
Os01g0901600	0.0945265	-3.40314	2.98938e-05	0.000262325	yes	down	XP_015640044.1(PREDICTED: uncharacterized protein LOC9270232 [Oryza sativa Japonica Group])
Os12g0263800	0.336162	-1.57277	7.00466e-11	2.07678e-09	yes	down	ABA96992.1(Isoflavone reductase, putative, expressed [Oryza sativa Japonica Group])
Os06g0557400	0.339814	-1.55718	0.0141387	0.0494933	yes	down	BAS98233.1(Os06g0557400 [Oryza sativa Japonica Group])
Os06g0606700	0.206622	-2.27494	3.97713e-07	5.64139e-06	yes	down	XP_015643563.1(PREDICTED: uncharacterized protein LOC4341478 [Oryza sativa Japonica Group])
Os04g0370900	0.326992	-1.61267	0.00180468	0.00913425	yes	down	XP_015636823.1(PREDICTED: wall-associated receptor kinase 2 [Oryza sativa Japonica Group])
Os01g0770100	0.38876	-1.36305	0.000102894	0.000780627	yes	down	BAS74543.1(Os01g0770100 [Oryza sativa Japonica Group])
Os02g0116500	0.427114	-1.22731	4.88933e-07	6.78664e-06	yes	down	XP_015626365.1(PREDICTED: retinol dehydrogenase 12 [Oryza sativa Japonica Group])
Os03g0417800	0.482879	-1.05027	0.000298515	0.00196724	yes	down	BAS84712.1(Os03g0417833 [Oryza sativa Japonica Group])
Os01g0508500	0.230039	-2.12005	0.00372598	0.0165922	yes	down	XP_015633794.1(PREDICTED: uncharacterized protein LOC4324018 [Oryza sativa Japonica Group])
Os12g0576900	0.384764	-1.37795	1.78074e-05	0.000166688	yes	down	XP_015618193.1(PREDICTED: diacylglycerol kinase 1 isoform X2 [Oryza sativa Japonica Group])
Os03g0179400	0.428624	-1.22222	0.00842013	0.0325403	yes	down	XP_015630876.1(PREDICTED: serine/threonine-protein kinase At5g01020 [Oryza sativa Japonica Group])
Os12g0125500	0.359677	-1.47523	8.26512e-05	0.000645362	yes	down	ABA96342.2(MatE family protein, expressed [Oryza sativa Japonica Group])
Os06g0674000	0.246591	-2.01981	0.000523623	0.00318694	yes	down	BAS99095.1(Os06g0674000 [Oryza sativa Japonica Group])
Os03g0220100	0.428222	-1.22357	0.00421482	0.0184388	yes	down	XP_015632982.1(PREDICTED: 3-ketoacyl-CoA synthase 6 [Oryza sativa Japonica Group])
Os05g0130400	0.385801	-1.37407	0.00176106	0.00895345	yes	down	XP_015638984.1(PREDICTED: UPF0481 protein At3g47200 [Oryza sativa Japonica Group])
Os07g0693000	0.373234	-1.42185	0.00350265	0.0157686	yes	down	XP_015645209.1(PREDICTED: probable LRR receptor-like serine/threonine-protein kinase MRH1 [Oryza sativa Japonica Group])
Os11g0282800	0.15944	-2.64891	0.00688364	0.0276399	yes	down	XP_015615601.1(PREDICTED: protein NRT1/ PTR FAMILY 4.5 [Oryza sativa Japonica Group])
Os05g0210600	0.217284	-2.20235	0.000157209	0.00113642	yes	down	BAF16830.2(Os05g0210600, partial [Oryza sativa Japonica Group])
Os09g0135800	0.404087	-1.30726	0.00140422	0.00741314	yes	down	XP_015612075.1(PREDICTED: uncharacterized protein LOC4346471 [Oryza sativa Japonica Group])
Os03g0267300	0.32393	-1.62625	7.53953e-06	7.84222e-05	yes	down	XP_015632363.1(PREDICTED: fructose-1,6-bisphosphatase, chloroplastic [Oryza sativa Japonica Group])
Os10g0525800	0.0071823	-7.12134	3.11135e-05	0.000272353	yes	down	AAS86424.1(glutathione S-transferase GSTU31, partial [Oryza sativa Japonica Group])
Os12g0106300	0.296752	-1.75267	0.000187405	0.00132069	yes	down	XP_015618634.1(PREDICTED: protein trichome birefringence-like 34 [Oryza sativa Japonica Group])
Os10g0554001	0.144923	-2.78664	5.15506e-07	7.12062e-06	yes	down	ABG66242.1(expressed protein [Oryza sativa Japonica Group])
Os02g0594700	0.345214	-1.53444	0.00224789	0.0109588	yes	down	XP_015623643.1(PREDICTED: BTB/POZ domain-containing protein At1g67900 [Oryza sativa Japonica Group])
Os07g0489200	0.0371927	-4.74884	1.68202e-10	4.66947e-09	yes	down	XP_015645559.1(PREDICTED: 7-deoxyloganetic acid glucosyltransferase [Oryza sativa Japonica Group])
Os03g0100200	0.385647	-1.37465	8.85008e-05	0.000685297	yes	down	XP_015628426.1(PREDICTED: uncharacterized protein LOC107277382 [Oryza sativa Japonica Group])
Os06g0288100	0.232509	-2.10464	2.61561e-14	1.246e-12	yes	down	XP_015640963.1(PREDICTED: leucine-rich repeat receptor-like serine/threonine/tyrosine-protein kinase SOBIR1 [Oryza sativa Japonica Group])
Os04g0620400	0.292859	-1.77172	8.53125e-06	8.73274e-05	yes	down	BAF15820.1(Os04g0620400, partial [Oryza sativa Japonica Group])
Os03g0438100	0.257118	-1.9595	5.95425e-10	1.50955e-08	yes	down	XP_015632351.1(PREDICTED: allene oxide cyclase 3, chloroplastic [Oryza sativa Japonica Group])
Os11g0138900	0.0797306	-3.64872	1.39654e-12	5.2359e-11	yes	down	XP_015615813.1(PREDICTED: probable carboxylesterase 17 [Oryza sativa Japonica Group])
Os06g0216700	0.22801	-2.13283	6.1625e-08	1.04218e-06	yes	down	XP_015641712.1(PREDICTED: uncharacterized protein LOC4340492 [Oryza sativa Japonica Group])
Os02g0510600	0.269889	-1.88956	1.27425e-06	1.61599e-05	yes	down	XP_015623536.1(PREDICTED: neurofilament heavy polypeptide [Oryza sativa Japonica Group])
Os10g0525400	0.338033	-1.56477	3.25359e-05	0.000283056	yes	down	XP_015612805.1(PREDICTED: glutathione S-transferase U17 [Oryza sativa Japonica Group])
Os03g0570800	0.0147323	-6.08488	1.82765e-18	1.40388e-16	yes	down	XP_015631340.1(PREDICTED: protein DETOXIFICATION 40 isoform X1 [Oryza sativa Japonica Group])
Os09g0567800	0.334196	-1.58123	0.00404975	0.0178357	yes	down	BAT09480.1(Os09g0567800 [Oryza sativa Japonica Group])
Os01g0896200	0.252724	-1.98436	1.05191e-07	1.69309e-06	yes	down	BAS75700.1(Os01g0896200, partial [Oryza sativa Japonica Group])
Os01g0627400	0.320807	-1.64022	9.40596e-07	1.2252e-05	yes	down	XP_015615878.1(PREDICTED: cytochrome P450 72A13 isoform X1 [Oryza sativa Japonica Group])
Os05g0497200	0.323484	-1.62824	0.00354384	0.0159161	yes	down	XP_015638389.1(PREDICTED: ethylene-responsive transcription factor 12 [Oryza sativa Japonica Group])
Os04g0559200	0.237053	-2.07672	2.04172e-05	0.000187769	yes	down	XP_015636128.1(PREDICTED: uncharacterized protein LOC4336644 [Oryza sativa Japonica Group])
Os09g0471500	0.13153	-2.92654	4.74534e-08	8.2365e-07	yes	down	EAZ45072.1(hypothetical protein OsJ_29713 [Oryza sativa Japonica Group])
Os10g0132300	0.150435	-2.73279	8.96938e-08	1.4636e-06	yes	down	XP_015613103.1(PREDICTED: protein GOS9 [Oryza sativa Japonica Group])
Os03g0425100	0.439455	-1.18621	0.00688046	0.0276349	yes	down	BAS84775.1(Os03g0425150 [Oryza sativa Japonica Group])
Os01g0957800	0.184223	-2.44048	0.0118171	0.0429471	yes	down	BAS76299.1(Os01g0957800, partial [Oryza sativa Japonica Group])
Os09g0510500	0.354077	-1.49786	0.00297294	0.01378	yes	down	XP_015611378.1(PREDICTED: transcription factor bHLH137 [Oryza sativa Japonica Group])
Os02g0554100	0.177648	-2.49291	1.02603e-08	2.08322e-07	yes	down	XP_015626122.1(PREDICTED: ultraviolet-B receptor UVR8 [Oryza sativa Japonica Group])
Os07g0641200	0.466095	-1.1013	0.000937523	0.00523815	yes	down	BAT02861.1(Os07g0641200, partial [Oryza sativa Japonica Group])
Os02g0736100	0.327631	-1.60986	5.78354e-07	7.89256e-06	yes	down	XP_015622634.1(PREDICTED: microtubule-associated protein 70-2 isoform X2 [Oryza sativa Japonica Group])
Os01g0134900	0.332137	-1.59015	0.00720332	0.0286596	yes	down	XP_015626728.1(PREDICTED: endo-1,4-beta-xylanase A [Oryza sativa Japonica Group])
Os11g0699532	0.274335	-1.86599	6.4651e-09	1.37779e-07	yes	down	BAT15357.1(Os11g0697600 [Oryza sativa Japonica Group])
Os01g0913000	0.391575	-1.35264	7.7961e-06	8.06764e-05	yes	down	XP_015616604.1(PREDICTED: thioredoxin F, chloroplastic [Oryza sativa Japonica Group])
Os07g0475800	0.355105	-1.49368	0.00335753	0.0152534	yes	down	XP_007145751.1(hypothetical protein PHAVU_007G264700g [Phaseolus vulgaris])
Os02g0739900	0.469747	-1.09004	0.00859484	0.033077	yes	down	EEC73972.1(hypothetical protein OsI_08875 [Oryza sativa Indica Group])
Os05g0362500	0.498524	-1.00426	2.04719e-05	0.000188212	yes	down	XP_015640448.1(PREDICTED: uncharacterized protein LOC4338543 [Oryza sativa Japonica Group])
Os01g0669100	0.0402923	-4.63335	6.28464e-08	1.06031e-06	yes	down	XP_015630839.1(PREDICTED: putative receptor protein kinase ZmPK1 [Oryza sativa Japonica Group])
Os01g0824900	0.141099	-2.82522	0.0122931	0.0442235	yes	down	XP_015646009.1(PREDICTED: uncharacterized protein LOC4327580 [Oryza sativa Japonica Group])
Os12g0509100	0.249059	-2.00544	0.00122328	0.00658177	yes	down	XP_015618380.1(PREDICTED: uncharacterized protein LOC4352310 [Oryza sativa Japonica Group])
Os03g0162650	0.227816	-2.13406	0.00908133	0.0345853	yes	down	BAS82432.1(Os03g0162650 [Oryza sativa Japonica Group])
Os02g0553802	0.00400874	-7.96263	1.40219e-05	0.00013509	yes	down	BAS79191.1(Os02g0553802, partial [Oryza sativa Japonica Group])
Os04g0111350	0.167591	-2.57698	2.58557e-05	0.000231174	yes	down	EEE60390.1(hypothetical protein OsJ_13547 [Oryza sativa Japonica Group])
Os05g0477600	0.332694	-1.58773	0.000232106	0.00158703	yes	down	XP_015640854.1(PREDICTED: expansin-A4 [Oryza sativa Japonica Group])
Os10g0577500	0.179658	-2.47668	2.25909e-07	3.35245e-06	yes	down	XP_015612978.1(PREDICTED: probable xyloglucan endotransglucosylase/hydrolase protein 29 [Oryza sativa Japonica Group])
Os07g0658000	0.338374	-1.56331	1.09831e-05	0.000109422	yes	down	BAC81157.1(unknown protein [Oryza sativa Japonica Group])
Os02g0153000	0.367164	-1.4455	0.00407928	0.0179372	yes	down	XP_015623463.1(PREDICTED: uncharacterized protein LOC4328332 [Oryza sativa Japonica Group])
Os02g0709200	0.364097	-1.4576	2.48665e-05	0.000223396	yes	down	XP_015623090.1(PREDICTED: histidinol-phosphate aminotransferase, chloroplastic [Oryza sativa Japonica Group])
Os08g0475000	0.0769932	-3.69912	1.7219e-10	4.77083e-09	yes	down	BAT05875.1(Os08g0475000, partial [Oryza sativa Japonica Group])
Os04g0296700	0.493645	-1.01845	0.0040216	0.0177358	yes	down	BAS88450.1(Os04g0296700, partial [Oryza sativa Japonica Group])
Os06g0230100	0.148529	-2.75118	4.53192e-09	9.9268e-08	yes	down	BAS96904.1(Os06g0230100 [Oryza sativa Japonica Group])
Os07g0131250	0.300761	-1.73331	0.000767088	0.00441379	yes	down	BAH93765.1(Os07g0131250 [Oryza sativa Japonica Group])
Os01g0326300	0.220715	-2.17974	1.36661e-05	0.000132247	yes	down	BAS71877.1(Os01g0326300, partial [Oryza sativa Japonica Group])
Os10g0365800	0.38967	-1.35967	1.8928e-06	2.29467e-05	yes	down	XP_015614987.1(PREDICTED: uncharacterized protein LOC4348459 [Oryza sativa Japonica Group])
Os02g0816100	0.406619	-1.29825	7.37943e-06	7.6898e-05	yes	down	BAD22006.1(haloacid dehalogenase-like hydrolase-like [Oryza sativa Japonica Group])
Os12g0420400	0.371508	-1.42853	0.000205851	0.00143287	yes	down	XP_015620442.1(PREDICTED: photosystem I reaction center subunit XI, chloroplastic [Oryza sativa Japonica Group])
Os12g0420200	0.222133	-2.17051	4.01569e-07	5.69104e-06	yes	down	XP_015620635.1(PREDICTED: chloroplast stem-loop binding protein of 41 kDa b, chloroplastic [Oryza sativa Japonica Group])
Os04g0501800	0.426279	-1.23013	0.00322571	0.0147705	yes	down	XP_015636747.1(PREDICTED: uncharacterized protein LOC4336313 [Oryza sativa Japonica Group])
Os01g0837200	0.0962396	-3.37723	0.000255858	0.00172135	yes	down	EEE55639.1(hypothetical protein OsJ_04002 [Oryza sativa Japonica Group])
Os08g0113000	0.0287425	-5.12067	1.48531e-09	3.56777e-08	yes	down	CAH69359.1(TPA: class III peroxidase 117 precursor [Oryza sativa Japonica Group])
Os03g0828800	0.232957	-2.10187	0.000234298	0.00160023	yes	down	XP_015628674.1(PREDICTED: G-type lectin S-receptor-like serine/threonine-protein kinase RLK1 isoform X1 [Oryza sativa Japonica Group])
Os03g0412400	0.369586	-1.43602	0.0127601	0.0456312	yes	down	XP_015629300.1(PREDICTED: uncharacterized protein LOC4333102 [Oryza sativa Japonica Group])
Os09g0469950	0.0491237	-4.34744	2.8098e-09	6.42265e-08	yes	down	BAT08546.1(Os09g0469950 [Oryza sativa Japonica Group])
Os05g0112800	0.482002	-1.05289	0.00337759	0.01532	yes	down	EAY96288.1(hypothetical protein OsI_18186 [Oryza sativa Indica Group])
Os01g0115700	0.188465	-2.40763	0.00238603	0.0115212	yes	down	BAS70072.1(Os01g0115700 [Oryza sativa Japonica Group])
Os07g0580500	0.267675	-1.90145	1.80815e-10	4.99029e-09	yes	down	BAF22014.2(Os07g0580500, partial [Oryza sativa Japonica Group])
Os01g0224166	0.303736	-1.71911	0.0050785	0.0214459	yes	down	BAD81464.1(hypothetical protein [Oryza sativa Japonica Group])
Os03g0321300	0.32068	-1.64079	1.71359e-07	2.6087e-06	yes	down	XP_015628491.1(PREDICTED: F-box protein At5g46170 [Oryza sativa Japonica Group])
Os04g0165700	0.266193	-1.90946	1.60932e-13	6.88001e-12	yes	down	XP_015636262.1(PREDICTED: bifunctional L-3-cyanoalanine synthase/cysteine synthase 2, mitochondrial isoform X2 [Oryza sativa Japonica Group])
Os03g0189600	0.478561	-1.06323	0.000203223	0.00141701	yes	down	XP_015630764.1(PREDICTED: alcohol dehydrogenase-like 2 [Oryza sativa Japonica Group])
Os01g0625300	0.0708948	-3.81818	8.43536e-06	8.64083e-05	yes	down	XP_015636084.1(PREDICTED: heat stress transcription factor C-1a [Oryza sativa Japonica Group])
Os01g0743200	0.0823537	-3.60202	0.00409173	0.0179836	yes	down	XP_015635832.1(PREDICTED: probable pectinesterase 53 [Oryza sativa Japonica Group])
Os01g0388000	0.229129	-2.12577	0.000320507	0.0020903	yes	down	BAF05017.1(Os01g0388000 [Oryza sativa Japonica Group])
Os12g0211900	0.283787	-1.81712	0.00279948	0.0131133	yes	down	EEE52947.1(hypothetical protein OsJ_35581 [Oryza sativa Japonica Group])
Os09g0333500	0.259723	-1.94495	0.012169	0.0439049	yes	down	BAT07539.1(Os09g0333500, partial [Oryza sativa Japonica Group])
Os06g0118075	0.0966829	-3.37059	4.00706e-05	0.000338427	yes	down	EAY99437.1(hypothetical protein OsI_21406 [Oryza sativa Indica Group])
Os06g0655500	0.496539	-1.01002	0.000341203	0.00220621	yes	down	XP_015644334.1(PREDICTED: F-box protein AFR [Oryza sativa Japonica Group])
Os02g0170900	0.475133	-1.0736	0.00480598	0.0205499	yes	down	XP_015623443.1(PREDICTED: uncharacterized protein LOC4328445 isoform X1 [Oryza sativa Japonica Group])
Os07g0513000	0.256025	-1.96565	2.63965e-06	3.09039e-05	yes	down	XP_015646852.1(PREDICTED: ATP synthase subunit gamma, chloroplastic [Oryza sativa Japonica Group])
Os03g0206700	0.410976	-1.28288	0.000325208	0.00211852	yes	down	XP_015633069.1(PREDICTED: BTB/POZ domain-containing protein At5g67385 isoform X1 [Oryza sativa Japonica Group])
Os08g0409100	0.292139	-1.77527	1.76405e-08	3.38068e-07	yes	down	XP_015650924.1(PREDICTED: probable trehalose-phosphate phosphatase 6 [Oryza sativa Japonica Group])
Os07g0188233	0.272698	-1.87462	2.01471e-07	3.02945e-06	yes	down	BAC83911.1(immunophilin / FKBP-type peptidyl-prolyl cis-trans isomerase-like [Oryza sativa Japonica Group])
Os02g0128000	0.180167	-2.47259	0.00238922	0.0115287	yes	down	XP_015624153.1(PREDICTED: 18.9 kDa heat shock protein [Oryza sativa Japonica Group])
Os03g0191200	0.431211	-1.21353	0.00681243	0.0274083	yes	down	XP_015629230.1(PREDICTED: uncharacterized protein LOC4331905 [Oryza sativa Japonica Group])
Os02g0557800	0.25979	-1.94458	8.017e-10	2.00685e-08	yes	down	BAF09056.2(Os02g0557800, partial [Oryza sativa Japonica Group])
Os05g0426350	0.344163	-1.53883	0.0023228	0.0112697	yes	down	EEE63788.1(hypothetical protein OsJ_18611 [Oryza sativa Japonica Group])
Os03g0782200	0.123996	-3.01163	1.00887e-05	0.000101438	yes	down
Os01g0511600	0.298797	-1.74276	0.00285484	0.0133073	yes	down	BAG92849.1(unnamed protein product [Oryza sativa Japonica Group])
Os01g0664200	0.440672	-1.18222	2.40764e-05	0.000216917	yes	down	XP_015622343.1(PREDICTED: probable receptor-like protein kinase At2g42960 [Oryza sativa Japonica Group])
Os05g0307100	0.245025	-2.029	0.000141239	0.00103417	yes	down	BAS93271.1(Os05g0307100, partial [Oryza sativa Japonica Group])
Os01g0871200	0.432707	-1.20854	6.15625e-07	8.35126e-06	yes	down	XP_015641300.1(PREDICTED: zinc finger protein STOP1 homolog [Oryza sativa Japonica Group])
Os12g0515400	0.214154	-2.22328	2.72088e-15	1.44692e-13	yes	down	XP_015620646.1(PREDICTED: dicarboxylate transporter 1, chloroplastic [Oryza sativa Japonica Group])
Os11g0127800	0.186671	-2.42143	9.98941e-10	2.46209e-08	yes	down	BAT12489.1(Os11g0127800, partial [Oryza sativa Japonica Group])
Os01g0291500	0.251758	-1.98989	0.00952558	0.0358652	yes	down	XP_015621300.1(PREDICTED: 3'-N-debenzoyl-2'-deoxytaxol N-benzoyltransferase [Oryza sativa Japonica Group])
Os11g0707100	0.0214115	-5.54547	7.938e-18	5.71053e-16	yes	down	BAT15419.1(Os11g0707100, partial [Oryza sativa Japonica Group])
Os07g0664400	0.0853576	-3.55034	3.49376e-05	0.000300538	yes	down	XP_015646236.1(PREDICTED: momilactone A synthase-like [Oryza sativa Japonica Group])
Os09g0539901	0.300505	-1.73454	0.00153057	0.00796596	yes	down	BAT09188.1(Os09g0539901, partial [Oryza sativa Japonica Group])
Os09g0422550	0.116119	-3.10632	0.000562067	0.0033853	yes	down	XP_015612279.1(PREDICTED: cellulose synthase A catalytic subunit 9 [UDP-forming] [Oryza sativa Japonica Group])
Os08g0125300	0.115154	-3.11836	0.000756895	0.00436489	yes	down	BAF22809.1(Os08g0125300 [Oryza sativa Japonica Group])
Os01g0899500	0.307352	-1.70204	2.98346e-11	9.30289e-10	yes	down	XP_015622399.1(PREDICTED: uncharacterized protein At3g49140 [Oryza sativa Japonica Group])
Os01g0257100	0.157374	-2.66773	0.000299171	0.00197047	yes	down	XP_015633048.1(PREDICTED: rapid alkalinization factor [Oryza sativa Japonica Group])
Os01g0898800	0.458923	-1.12368	0.00179235	0.00908485	yes	down	XP_015621523.1(PREDICTED: uncharacterized protein LOC4325113 [Oryza sativa Japonica Group])
Os05g0148800	0.0108894	-6.52093	5.36415e-05	0.000439299	yes	down	BAS92277.1(Os05g0148800 [Oryza sativa Japonica Group])
Os05g0470000	0.134865	-2.89042	6.80437e-09	1.44143e-07	yes	down	BAF17721.1(Os05g0470000, partial [Oryza sativa Japonica Group])
Os02g0715300	0.188464	-2.40764	0.000358917	0.00230945	yes	down	XP_015626789.1(PREDICTED: uncharacterized protein LOC4330520 [Oryza sativa Japonica Group])
Os07g0669000	0.477793	-1.06554	0.00914764	0.0347608	yes	down	BAC83595.1(DNA polymerase zeta catalytic subunit-like protein [Oryza sativa Japonica Group])
Os03g0181100	0.417813	-1.25907	0.00527291	0.0221186	yes	down	XP_015633147.1(PREDICTED: protein TIFY 11b [Oryza sativa Japonica Group])
Os11g0118350	0.499498	-1.00145	0.00831914	0.0322172	yes	down	BAT12429.1(Os11g0118300, partial [Oryza sativa Japonica Group])
Os04g0620200	0.205771	-2.28089	0.00221375	0.0108258	yes	down	XP_015634103.1(PREDICTED: uncharacterized protein LOC4337028 isoform X1 [Oryza sativa Japonica Group])
Os01g0872900	0.0855486	-3.54711	2.30528e-08	4.31008e-07	yes	down	XP_015622078.1(PREDICTED: uncharacterized protein LOC4324954 isoform X1 [Oryza sativa Japonica Group])
Os11g0211800	0.0427009	-4.54959	0.000437598	0.00272959	yes	down	ABR26077.1(unknown, partial [Oryza sativa Indica Group])
Os07g0523400	0.334813	-1.57857	0.00012542	0.000930115	yes	down	BAG91782.1(unnamed protein product [Oryza sativa Japonica Group])
Os02g0125400	0.201998	-2.30759	0.000458562	0.00283726	yes	down	XP_015623979.1(PREDICTED: cyclin-P4-1-like [Oryza sativa Japonica Group])
Os03g0833900	0.36527	-1.45297	5.70961e-05	0.000464904	yes	down	XP_015628212.1(PREDICTED: guanine deaminase [Oryza sativa Japonica Group])
Os06g0554800	0.408643	-1.29109	0.0131586	0.046808	yes	down	BAD53546.1(putative PDR-like ABC transporter [Oryza sativa Japonica Group])
Os08g0173300	0.170183	-2.55484	3.86078e-05	0.000327831	yes	down	XP_015649405.1(PREDICTED: non-canonical poly(A) RNA polymerase PAPD7 [Oryza sativa Japonica Group])
Os02g0720700	0.421872	-1.24512	0.0010727	0.00588325	yes	down	XP_015622766.1(PREDICTED: chloride channel protein CLC-f isoform X1 [Oryza sativa Japonica Group])
Os05g0137500	0.166033	-2.59045	2.76239e-08	5.06778e-07	yes	down	BAS92167.1(Os05g0137500 [Oryza sativa Japonica Group])
Os01g0688900	0.0193082	-5.69464	0.000298874	0.00196915	yes	down	XP_015644285.1(PREDICTED: heat shock cognate 70 kDa protein-like [Oryza sativa Japonica Group])
Os03g0786100	0.330079	-1.59912	9.39552e-05	0.000721307	yes	down	XP_015629653.1(PREDICTED: peroxisomal (S)-2-hydroxy-acid oxidase GLO1 [Oryza sativa Japonica Group])
Os06g0609700	0.356288	-1.48888	8.28738e-09	1.72339e-07	yes	down	XP_015644352.1(PREDICTED: uncharacterized protein LOC4341501 [Oryza sativa Japonica Group])
Os02g0308800	0.070426	-3.82775	0.0134378	0.0476103	yes	down	XP_015624897.1(PREDICTED: fasciclin-like arabinogalactan protein 13 [Oryza sativa Japonica Group])
Os06g0520733	0.0958967	-3.38238	0.000517065	0.00315041	yes	down	EEC80723.1(hypothetical protein OsI_23178 [Oryza sativa Indica Group])
Os02g0752800	0.381768	-1.38923	1.1574e-05	0.000114584	yes	down	XP_015625871.1(PREDICTED: ethylene-responsive transcription factor RAP2-4 [Oryza sativa Japonica Group])
Os05g0374200	0.332725	-1.5876	5.06117e-07	7.01143e-06	yes	down	XP_015639136.1(PREDICTED: cytokinin dehydrogenase 9 [Oryza sativa Japonica Group])
Os02g0326700	0.155929	-2.68104	1.56238e-11	5.08427e-10	yes	down	BAS78415.1(Os02g0326700, partial [Oryza sativa Japonica Group])
Os07g0212400	0.0413988	-4.59427	0.00997454	0.0372832	yes	down	XP_015645589.1(PREDICTED: uncharacterized protein LOC4342716 isoform X4 [Oryza sativa Japonica Group])
Os12g0139400	0.356458	-1.4882	0.00861526	0.0331331	yes	down	XP_015619630.1(PREDICTED: two-component response regulator ORR10 [Oryza sativa Japonica Group])
Os01g0856000	0.267971	-1.89985	0.00603527	0.0247703	yes	down	XP_015622249.1(PREDICTED: cell division control protein 6 homolog isoform X1 [Oryza sativa Japonica Group])
Os12g0117600	0.265343	-1.91407	9.12108e-05	0.000703286	yes	down	XP_015620160.1(PREDICTED: BTB/POZ domain-containing protein At3g08570 isoform X2 [Oryza sativa Japonica Group])
Os12g0609600	0.231096	-2.11343	5.28385e-05	0.000433349	yes	down	XP_015619422.1(PREDICTED: uncharacterized protein LOC4352759 isoform X2 [Oryza sativa Japonica Group])
Os01g0619800	0.303976	-1.71797	0.000432643	0.00270166	yes	down	BAF05510.1(Os01g0619800 [Oryza sativa Japonica Group])
Os04g0490900	0.129767	-2.94601	0.000289471	0.00191476	yes	down	BAS89843.1(Os04g0490900 [Oryza sativa Japonica Group])
Os11g0455500	0.270019	-1.88887	1.85148e-05	0.00017223	yes	down	BAF28208.2(Os11g0455500, partial [Oryza sativa Japonica Group])
Os05g0556900	0.394916	-1.34038	0.0141605	0.0495393	yes	down	BAS95263.1(Os05g0555800, partial [Oryza sativa Japonica Group])
Os05g0490900	0.393099	-1.34703	8.85151e-05	0.000685297	yes	down	XP_015639157.1(PREDICTED: uncharacterized protein LOC4339170 [Oryza sativa Japonica Group])
Os06g0579200	0.116319	-3.10384	0.000625203	0.00370262	yes	down	XP_015641820.1(PREDICTED: uncharacterized protein LOC9270091 isoform X4 [Oryza sativa Japonica Group])
Os07g0623600	0.374691	-1.41623	0.000366551	0.00235163	yes	down	XP_015644963.1(PREDICTED: uncharacterized protein LOC4343957 [Oryza sativa Japonica Group])
Os04g0518400	0.124778	-3.00256	2.72505e-06	3.18117e-05	yes	down	XP_015633749.1(PREDICTED: phenylalanine ammonia-lyase [Oryza sativa Japonica Group])
Os07g0622200	0.257728	-1.95608	1.36638e-17	9.49233e-16	yes	down	XP_015646378.1(PREDICTED: phospho-2-dehydro-3-deoxyheptonate aldolase 2, chloroplastic [Oryza sativa Japonica Group])
Os02g0820400	0.215704	-2.21288	2.3175e-06	2.74497e-05	yes	down	XP_015622629.1(PREDICTED: coumaroyl-CoA:anthocyanidin 3-O-glucoside-6'-O-coumaroyltransferase 2 [Oryza sativa Japonica Group])
Os12g0194900	0.0986969	-3.34085	4.71965e-06	5.173e-05	yes	down	XP_015618304.1(PREDICTED: amino acid permease 6 [Oryza sativa Japonica Group])
Os10g0496900	0.237282	-2.07533	2.53897e-06	2.98485e-05	yes	down	XP_015614945.1(PREDICTED: protochlorophyllide reductase B, chloroplastic [Oryza sativa Japonica Group])
Os06g0699200	0.439588	-1.18578	2.78763e-06	3.24291e-05	yes	down	XP_015644171.1(PREDICTED: probable inactive purple acid phosphatase 28 [Oryza sativa Japonica Group])
Os05g0137200	0.311934	-1.68069	2.01559e-08	3.81629e-07	yes	down	AAW56859.1(unknown protein [Oryza sativa Japonica Group])
Os11g0264500	0.0407289	-4.6178	3.5786e-20	3.22005e-18	yes	down	BAT13519.1(Os11g0264500 [Oryza sativa Japonica Group])
Os01g0712600	0.113373	-3.14085	8.18885e-06	8.42486e-05	yes	down	XP_015621795.1(PREDICTED: uncharacterized protein LOC9267225 [Oryza sativa Japonica Group])
Os01g0281600	0.19518	-2.35712	0.00177414	0.00900703	yes	down	XP_015634110.1(PREDICTED: blue copper protein [Oryza sativa Japonica Group])
Os07g0645000	0.234901	-2.08987	0.00913406	0.0347138	yes	down	EAZ04901.1(hypothetical protein OsI_27083 [Oryza sativa Indica Group])
Os01g0119100	0.290591	-1.78294	0.000136364	0.00100418	yes	down	XP_015622091.1(PREDICTED: uncharacterized protein LOC4326083 isoform X1 [Oryza sativa Japonica Group])
Os11g0150700	0.187475	-2.41523	0.000159789	0.00115302	yes	down	XP_015615818.1(PREDICTED: serine/threonine-protein kinase D6PKL1 [Oryza sativa Japonica Group])
Os11g0531700	0.418359	-1.25719	0.0004564	0.00282573	yes	down	XP_015617805.1(PREDICTED: nudix hydrolase 13, mitochondrial isoform X1 [Oryza sativa Japonica Group])
Os03g0330300	0.449633	-1.15318	0.0016048	0.00828642	yes	down	BAG87558.1(unnamed protein product, partial [Oryza sativa Japonica Group])
Os12g0116900	0.494885	-1.01483	0.000673928	0.0039434	yes	down	EEE52647.1(hypothetical protein OsJ_35009 [Oryza sativa Japonica Group])
Os03g0713600	0.246195	-2.02212	3.38327e-07	4.85547e-06	yes	down	XP_015628529.1(PREDICTED: binding partner of ACD11 1 [Oryza sativa Japonica Group])
Os05g0119000	0.146603	-2.77002	8.99152e-05	0.000694808	yes	down	XP_015637768.1(PREDICTED: UPF0014 membrane protein STAR2 [Oryza sativa Japonica Group])
Os02g0323600	0.2109	-2.24537	0.00568858	0.0235555	yes	down	XP_015623864.1(PREDICTED: obtusifoliol 14-alpha demethylase [Oryza sativa Japonica Group])
Os03g0651900	0.089485	-3.48221	2.73143e-09	6.2688e-08	yes	down	BAS85524.1(Os03g0651900, partial [Oryza sativa Japonica Group])
Os11g0245900	0.470378	-1.08811	0.00202352	0.0100497	yes	down	BAD82244.1(hypothetical protein [Oryza sativa Japonica Group])
Os04g0565500	0.455927	-1.13313	0.00280913	0.013148	yes	down	XP_015636750.1(PREDICTED: amino acid transporter ANTL1 [Oryza sativa Japonica Group])
Os04g0680300	0.432172	-1.21032	0.00573079	0.0237095	yes	down	XP_015634311.1(PREDICTED: uncharacterized protein LOC4337427 [Oryza sativa Japonica Group])
Os08g0374800	0.462319	-1.11304	0.00199701	0.00993974	yes	down	XP_015650590.1(PREDICTED: UDP-glucose 4-epimerase 2 [Oryza sativa Japonica Group])
Os11g0104300	0.30212	-1.72681	5.86543e-08	9.97299e-07	yes	down	XP_015617462.1(PREDICTED: uncharacterized protein LOC4349543 [Oryza sativa Japonica Group])
Os05g0217800	0.0408176	-4.61467	0.010944	0.0402591	yes	down	BAS92844.1(Os05g0217800, partial [Oryza sativa Japonica Group])
Os12g0635500	0.431626	-1.21215	0.00339551	0.0153889	yes	down	XP_015620699.1(PREDICTED: uncharacterized protein LOC4352886 [Oryza sativa Japonica Group])
Os01g0588900	0.198307	-2.33419	1.53402e-38	5.14093e-36	yes	down	XP_015621391.1(PREDICTED: cytokinin riboside 5'-monophosphate phosphoribohydrolase LOG [Oryza sativa Japonica Group])
Os02g0589900	0.0678577	-3.88134	0.00384602	0.0170624	yes	down	XP_015623382.1(PREDICTED: lecithin-cholesterol acyltransferase-like 1 [Oryza sativa Japonica Group])
Os01g0292700	0.0803826	-3.63697	1.7395e-12	6.4115e-11	yes	down	BAD86886.1(hypothetical protein [Oryza sativa Japonica Group])
Os11g0111900	0.392031	-1.35096	0.00226168	0.0110165	yes	down	XP_015615870.1(PREDICTED: BTB/POZ domain-containing protein At3g56230 [Oryza sativa Japonica Group])
Os03g0673600	0.315148	-1.6659	4.5775e-05	0.00038093	yes	down	XP_015628685.1(PREDICTED: uncharacterized protein LOC4333700 [Oryza sativa Japonica Group])
Os09g0423600	0.481097	-1.0556	0.00428918	0.018715	yes	down	XP_015611851.1(PREDICTED: probable monogalactosyldiacylglycerol synthase 1, chloroplastic [Oryza sativa Japonica Group])
Os04g0676100	0.45652	-1.13125	1.53855e-06	1.90597e-05	yes	down	XP_015636655.1(PREDICTED: thioredoxin X, chloroplastic [Oryza sativa Japonica Group])
Os11g0125900	0.0791457	-3.65934	1.11499e-06	1.42807e-05	yes	down	BAT12479.1(Os11g0125900 [Oryza sativa Japonica Group])
Os01g0856500	0.452259	-1.14478	1.0122e-05	0.000101737	yes	down	EAY76542.1(hypothetical protein OsI_04484 [Oryza sativa Indica Group])
Os07g0510900	0.165382	-2.59612	0.0014827	0.00775526	yes	down	BAT01711.1(Os07g0510900, partial [Oryza sativa Japonica Group])
Os06g0149166	0.281633	-1.82811	0.00736128	0.0291897	yes	down	EAZ35838.1(hypothetical protein OsJ_20134 [Oryza sativa Japonica Group])
Os10g0580001	0.292173	-1.77511	3.31704e-06	3.77886e-05	yes	down	XP_015614382.1(PREDICTED: uncharacterized protein LOC107278304 [Oryza sativa Japonica Group])
Os04g0168300	0.060711	-4.0419	0.0113424	0.0414931	yes	down	BAF14056.1(Os04g0168300, partial [Oryza sativa Japonica Group])
Os03g0292700	0.426583	-1.2291	0.00431238	0.0187989	yes	down	XP_015629492.1(PREDICTED: mitogen-activated protein kinase kinase kinase ANP1 [Oryza sativa Japonica Group])
Os12g0480200	0.423385	-1.23996	0.00103544	0.00571206	yes	down	BAT17138.1(Os12g0480200, partial [Oryza sativa Japonica Group])
Os02g0106700	0.480031	-1.0588	0.0080147	0.0311959	yes	down	BAS76570.1(Os02g0106700, partial [Oryza sativa Japonica Group])
Os02g0186900	0.244175	-2.03401	3.3732e-06	3.83052e-05	yes	down	XP_015622803.1(PREDICTED: ent-isokaurene C2-hydroxylase-like [Oryza sativa Japonica Group])
Os01g0695700	0.0377036	-4.72915	1.39844e-22	1.5304e-20	yes	down	XP_015622128.1(PREDICTED: ABC transporter B family member 9 isoform X1 [Oryza sativa Japonica Group])
Os09g0410700	0.191737	-2.3828	0.00123977	0.00665026	yes	down	XP_015651269.1(PREDICTED: transcription factor bHLH30 [Oryza sativa Japonica Group])
Os07g0134000	0.339172	-1.55991	2.65386e-07	3.89746e-06	yes	down	XP_015647443.1(PREDICTED: amino acid permease 6 [Oryza sativa Japonica Group])
Os03g0754500	0.277864	-1.84755	4.13095e-06	4.60794e-05	yes	down	ABF98936.1(COBRA-like protein 4 precursor, putative, expressed [Oryza sativa Japonica Group])
Os09g0487200	0.217185	-2.20301	0.00317243	0.0145581	yes	down	XP_015612150.1(PREDICTED: uncharacterized protein LOC4347426 [Oryza sativa Japonica Group])
Os05g0514350	0.0487412	-4.35871	0.00034985	0.00225521	yes	down
Os01g0190300	0.279957	-1.83672	8.68867e-08	1.4244e-06	yes	down	XP_015622022.1(PREDICTED: auxin-responsive protein IAA2 [Oryza sativa Japonica Group])
Os03g0163100	0.489059	-1.03192	0.000252982	0.00170676	yes	down	EEC74570.1(hypothetical protein OsI_10131 [Oryza sativa Indica Group])
Os01g0827700	0.388948	-1.36235	0.00881487	0.0337451	yes	down	XP_015639695.1(PREDICTED: GDSL esterase/lipase At1g58430 [Oryza sativa Japonica Group])
Os07g0520600	0.334828	-1.57851	0.00495999	0.0210506	yes	down	BAT01803.1(Os07g0520600, partial [Oryza sativa Japonica Group])
Os07g0448100	0.149716	-2.7397	2.64226e-08	4.86746e-07	yes	down	XP_015644586.1(PREDICTED: aquaporin PIP2-4 [Oryza sativa Japonica Group])
Os03g0196400	0.425784	-1.2318	0.00445132	0.0193006	yes	down	XP_015628672.1(PREDICTED: CASP-like protein Os03g0196400 [Oryza sativa Japonica Group])
Os12g0630600	0.300019	-1.73687	0.00700837	0.0280295	yes	down	XP_015619071.1(PREDICTED: eomesodermin homolog [Oryza sativa Japonica Group])
Os05g0549700	0.292261	-1.77467	1.91825e-06	2.31958e-05	yes	down	XP_015640529.1(PREDICTED: threonine synthase, chloroplastic [Oryza sativa Japonica Group])
Os05g0475700	0.0721975	-3.79191	1.39821e-13	6.01378e-12	yes	down	XP_015638076.1(PREDICTED: protein NUCLEAR FUSION DEFECTIVE 4 [Oryza sativa Japonica Group])
Os08g0276000	0.25881	-1.95004	1.74725e-05	0.000164042	yes	down	EEC83245.1(hypothetical protein OsI_28561 [Oryza sativa Indica Group])
Os04g0485300	0.364399	-1.45641	4.1389e-06	4.61499e-05	yes	down	XP_015635836.1(PREDICTED: glucose-6-phosphate 1-dehydrogenase, cytoplasmic isoform [Oryza sativa Japonica Group])
Os03g0711150	0.434212	-1.20353	0.00360542	0.0161466	yes	down	XP_015628112.1(PREDICTED: zinc finger protein CONSTANS-LIKE 16 [Oryza sativa Japonica Group])
Os03g0670100	0.488074	-1.03483	4.55873e-05	0.000379479	yes	down	XP_015632347.1(PREDICTED: protein TRIGALACTOSYLDIACYLGLYCEROL 3, chloroplastic isoform X1 [Oryza sativa Japonica Group])
Os02g0130600	0.377988	-1.40359	0.0038422	0.0170481	yes	down	XP_015623813.1(PREDICTED: uncharacterized protein LOC4328191 [Oryza sativa Japonica Group])
Os01g0734600	0.279415	-1.83952	2.89299e-12	1.04401e-10	yes	down	BAB68081.1(putative arbutin synthase [Oryza sativa Japonica Group])
Os06g0610800	0.220115	-2.18367	3.24333e-10	8.59148e-09	yes	down	XP_015641459.1(PREDICTED: protein ASPARTIC PROTEASE IN GUARD CELL 2 isoform X2 [Oryza sativa Japonica Group])
Os01g0686200	0.11419	-3.1305	9.88075e-09	2.01918e-07	yes	down	BAD82532.1(glucosyltransferase NTGT2-like [Oryza sativa Japonica Group])
Os08g0544800	0.27761	-1.84887	4.89596e-11	1.47944e-09	yes	down	XP_015648330.1(PREDICTED: transcription factor PCF2 [Oryza sativa Japonica Group])
Os04g0512300	0.222327	-2.16924	0.0122882	0.0442114	yes	down	CAE03391.2(OSJNBa0004N05.15 [Oryza sativa Japonica Group])
Os03g0281800	0.350183	-1.51382	0.00244106	0.0117249	yes	down	EEE58816.1(hypothetical protein OsJ_10378 [Oryza sativa Japonica Group])
Os02g0193200	0.1322	-2.91921	0.000193269	0.00135695	yes	down	XP_015624883.1(PREDICTED: uncharacterized protein LOC4328590 [Oryza sativa Japonica Group])
Os01g0898300	0.450635	-1.14997	2.49707e-05	0.000224221	yes	down	XP_015621439.1(PREDICTED: uncharacterized protein LOC4325109 [Oryza sativa Japonica Group])
Os02g0816300	0.263894	-1.92197	0.00663961	0.0268332	yes	down	BAD22009.1(CLIP-associating protein-like [Oryza sativa Japonica Group])
Os02g0174800	0.321838	-1.63559	0.000257116	0.00172776	yes	down	XP_015626194.1(PREDICTED: uncharacterized protein LOC4328466 [Oryza sativa Japonica Group])
Os09g0451000	0.201107	-2.31397	4.05679e-06	4.53112e-05	yes	down	XP_015651336.1(PREDICTED: 1-aminocyclopropane-1-carboxylate oxidase 1 [Oryza sativa Japonica Group])
Os03g0817800	0.211752	-2.23955	0.000393385	0.00249387	yes	down	XP_015629851.1(PREDICTED: protein trichome birefringence-like 33 [Oryza sativa Japonica Group])
Os08g0442000	0.398936	-1.32577	0.0128917	0.046038	yes	down	BAF23828.1(Os08g0442000, partial [Oryza sativa Japonica Group])
Os01g0860601	0.216939	-2.20464	0.00021541	0.00148917	yes	down	XP_015618660.1(PREDICTED: ferredoxin, root R-B1 [Oryza sativa Japonica Group])
Os03g0241600	0.370159	-1.43378	1.05173e-07	1.69309e-06	yes	down	XP_015630796.1(PREDICTED: probable receptor-like serine/threonine-protein kinase At5g57670 [Oryza sativa Japonica Group])
Os07g0162500	0.366736	-1.44719	0.00450741	0.0195051	yes	down	XP_015645411.1(PREDICTED: probable carboxylesterase 15 [Oryza sativa Japonica Group])
Os04g0466700	0.329097	-1.60341	0.00237399	0.0114807	yes	down	XP_015636295.1(PREDICTED: uncharacterized protein LOC4336098 [Oryza sativa Japonica Group])
Os02g0793700	0.307116	-1.70314	2.11636e-16	1.2845e-14	yes	down	XP_015623047.1(PREDICTED: probable steroid-binding protein 3 [Oryza sativa Japonica Group])
Os03g0558700	0.428305	-1.22329	0.0101452	0.0378412	yes	down	XP_015629264.1(PREDICTED: uncharacterized protein LOC4333244 [Oryza sativa Japonica Group])
Os03g0254200	0.00291281	-8.42337	1.25722e-36	3.63618e-34	yes	down	XP_015629023.1(PREDICTED: tyrosine-specific transport protein isoform X1 [Oryza sativa Japonica Group])
Os04g0137201	0.229766	-2.12176	0.00220853	0.0108085	yes	down	EEE60442.1(hypothetical protein OsJ_13660 [Oryza sativa Japonica Group])
Os04g0499800	0.440104	-1.18408	0.00689843	0.0276797	yes	down	CAD41502.3(OSJNBa0029H02.13 [Oryza sativa Japonica Group])
Os08g0487900	0.157476	-2.66679	7.98067e-06	8.24659e-05	yes	down	XP_015650274.1(PREDICTED: alpha/beta hydrolase domain-containing protein 17B isoform X1 [Oryza sativa Japonica Group])
Os03g0625300	0.150204	-2.735	0.00189947	0.00955095	yes	down	BAS85336.1(Os03g0625300 [Oryza sativa Japonica Group])
Os08g0547500	0.247724	-2.0132	0.000182526	0.00129015	yes	down	BAT06555.1(Os08g0547500, partial [Oryza sativa Japonica Group])
Os02g0608600	0.484844	-1.04441	0.00215367	0.0105868	yes	down	BAF09303.2(Os02g0608600, partial [Oryza sativa Japonica Group])
Os02g0537950	0.0237879	-5.39363	0.0112667	0.0412695	yes	down	XP_015625570.1(PREDICTED: threonine--tRNA ligase, chloroplastic/mitochondrial 2 [Oryza sativa Japonica Group])
Os01g0296450	0.235146	-2.08837	0.00591513	0.0243548	yes	down	XP_015630013.1(PREDICTED: probable beta-D-xylosidase 2 [Oryza sativa Japonica Group])
Os02g0276200	0.0461246	-4.43832	1.97595e-06	2.38021e-05	yes	down	XP_015624024.1(PREDICTED: probable inactive nicotinamidase At3g16190 [Oryza sativa Japonica Group])
Os01g0963600	0.0361577	-4.78955	0.00073822	0.00426674	yes	down	XP_015621282.1(PREDICTED: homeotic protein female sterile [Oryza sativa Japonica Group])
Os02g0178800	0.422296	-1.24367	0.00480613	0.0205499	yes	down	XP_015623214.1(PREDICTED: protein ECERIFERUM 3 [Oryza sativa Japonica Group])
Os03g0342400	0.280625	-1.83329	1.50797e-07	2.32292e-06	yes	down	BAS84129.1(Os03g0342400, partial [Oryza sativa Japonica Group])
Os10g0522700	0.273487	-1.87045	4.44469e-05	0.000371404	yes	down	AAM92299.1(unknown protein [Oryza sativa Japonica Group])
Os02g0764500	0.284828	-1.81184	1.79641e-06	2.18436e-05	yes	down	XP_015623305.1(PREDICTED: chlorophyll a-b binding protein 4, chloroplastic [Oryza sativa Japonica Group])
Os04g0414700	0.225755	-2.14717	8.55419e-09	1.77367e-07	yes	down	XP_015633921.1(PREDICTED: photosystem I subunit O [Oryza sativa Japonica Group])
Os11g0116000	0.228649	-2.1288	3.65549e-09	8.20359e-08	yes	down	EAY79716.1(hypothetical protein OsI_34868 [Oryza sativa Indica Group])
Os07g0166700	0.251016	-1.99415	6.04999e-05	0.000489526	yes	down	XP_015646640.1(PREDICTED: probable inactive leucine-rich repeat receptor-like protein kinase At3g03770 [Oryza sativa Japonica Group])
Os06g0163200	0.299849	-1.73769	1.09944e-07	1.76129e-06	yes	down	XP_015641208.1(PREDICTED: putative esterase YitV [Oryza sativa Japonica Group])
Os09g0520500	0.0318731	-4.97152	2.08056e-15	1.12756e-13	yes	down	BAD46675.1(unknown protein [Oryza sativa Japonica Group])
Os03g0843800	0.00478355	-7.7077	2.62326e-35	7.08129e-33	yes	down	XP_015629702.1(PREDICTED: probable thiol methyltransferase 2 [Oryza sativa Japonica Group])
Os04g0602900	0.458462	-1.12513	0.000836641	0.00475511	yes	down	BAF15691.1(Os04g0602900, partial [Oryza sativa Japonica Group])
Os03g0211900	0.464758	-1.10545	0.00313844	0.0144268	yes	down	XP_015628298.1(PREDICTED: probable leucine-rich repeat receptor-like protein kinase At1g35710 [Oryza sativa Japonica Group])
Os04g0548700	0.125146	-2.99831	3.81271e-06	4.28159e-05	yes	down	Q01I23.1(RecName: Full=Homeobox-leucine zipper protein HOX17; AltName: Full=HD-ZIP protein HOX17; AltName: Full=Homeodomain transcription factor HOX17; AltName: Full=OsHox17)
Os01g0703300	0.141546	-2.82066	0.00195411	0.00977144	yes	down	XP_015632955.1(PREDICTED: E3 ubiquitin-protein ligase At4g11680 [Oryza sativa Japonica Group])
Os01g0784900	0.35675	-1.48701	0.00490827	0.020892	yes	down	BAS74685.1(Os01g0784900 [Oryza sativa Japonica Group])
Os01g0555200	0.469757	-1.09001	0.000418325	0.00262411	yes	down	XP_015621178.1(PREDICTED: uncharacterized protein LOC4324561 isoform X1 [Oryza sativa Japonica Group])
Os06g0274800	0.372037	-1.42648	0.00474633	0.0203494	yes	down	XP_015641505.1(PREDICTED: peroxidase 11 [Oryza sativa Japonica Group])
Os04g0626700	0.430841	-1.21477	0.000800952	0.00457782	yes	down	BAF15863.1(Os04g0626700, partial [Oryza sativa Japonica Group])
Os05g0586050	0.363518	-1.4599	0.000654981	0.00385482	yes	down	BAS95573.1(Os05g0586050, partial [Oryza sativa Japonica Group])
Os01g0306900	0.352491	-1.50434	1.32658e-06	1.67561e-05	yes	down	XP_015622162.1(PREDICTED: uncharacterized protein LOC4327756 isoform X1 [Oryza sativa Japonica Group])
Os03g0140300	0.205567	-2.28232	2.47868e-11	7.82358e-10	yes	down	XP_015632551.1(PREDICTED: alkane hydroxylase MAH1 [Oryza sativa Japonica Group])
Os08g0173600	0.113393	-3.1406	0.000457452	0.00283101	yes	down	EEC82978.1(hypothetical protein OsI_27997 [Oryza sativa Indica Group])
Os06g0212900	0.0233873	-5.41813	0.00363373	0.0162554	yes	down	XP_015642184.1(PREDICTED: luminal-binding protein 4 [Oryza sativa Japonica Group])
Os01g0696800	0.244878	-2.02987	0.00254124	0.0121304	yes	down	XP_015634929.1(PREDICTED: aspartic proteinase nepenthesin-1 [Oryza sativa Japonica Group])
Os06g0188100	0.440079	-1.18417	0.00237477	0.0114825	yes	down	XP_015643414.1(PREDICTED: putative UDP-sugar transporter DDB_G0278631 [Oryza sativa Japonica Group])
Os07g0119000	0.17512	-2.51359	9.32211e-10	2.30363e-08	yes	down	XP_015644976.1(PREDICTED: mitogen-activated protein kinase kinase kinase YODA isoform X1 [Oryza sativa Japonica Group])
Os03g0806700	0.403221	-1.31036	0.0122221	0.0440514	yes	down	XP_015633310.1(PREDICTED: uncharacterized protein LOC4334504 [Oryza sativa Japonica Group])
Os04g0588700	0.321163	-1.63862	0.000668568	0.00392175	yes	down	BAF15610.2(Os04g0588700, partial [Oryza sativa Japonica Group])
Os01g0651400	0.0552854	-4.17696	3.21035e-07	4.62461e-06	yes	down	BAH91214.1(Os01g0651400, partial [Oryza sativa Japonica Group])
Os08g0434632	0.187015	-2.41877	0.000664301	0.00390156	yes	down	XP_015648204.1(PREDICTED: probable mannan synthase 11 isoform X1 [Oryza sativa Japonica Group])
Os12g0591600	0.278444	-1.84454	6.286e-05	0.00050703	yes	down	BAF30189.1(Os12g0591600 [Oryza sativa Japonica Group])
Os03g0123500	0.401894	-1.31511	0.0119879	0.0434228	yes	down	EEC74421.1(hypothetical protein OsI_09790 [Oryza sativa Indica Group])
Os01g0677400	0.166357	-2.58765	0.0135003	0.0478018	yes	down	XP_015634889.1(PREDICTED: uncharacterized protein LOC9269273 isoform X2 [Oryza sativa Japonica Group])
Os11g0631900	0.177878	-2.49104	0.00240938	0.0116103	yes	down	ABA94965.1(transposon protein, putative, unclassified [Oryza sativa Japonica Group])
Os09g0127300	0.156237	-2.67819	1.63251e-07	2.50253e-06	yes	down	XP_015612613.1(PREDICTED: cinnamoyl-CoA reductase 2 [Oryza sativa Japonica Group])
Os12g0203200	0.150604	-2.73117	0.00494116	0.0210068	yes	down	XP_015618981.1(PREDICTED: uncharacterized protein LOC4351742 [Oryza sativa Japonica Group])
Os12g0180100	0.484546	-1.0453	0.0131503	0.0467853	yes	down	XP_015618056.1(PREDICTED: probable anion transporter 7 [Oryza sativa Japonica Group])
Os03g0267500	0.313811	-1.67203	0.00110908	0.00605349	yes	down	XP_015631386.1(PREDICTED: uncharacterized protein LOC4332365 [Oryza sativa Japonica Group])
Os07g0544800	0.323549	-1.62794	7.9957e-06	8.25363e-05	yes	down	XP_015646577.1(PREDICTED: oxygen-evolving enhancer protein 3, chloroplastic [Oryza sativa Japonica Group])
Os02g0331200	0.379223	-1.39888	3.75494e-05	0.000319994	yes	down	XP_015622648.1(PREDICTED: uncharacterized protein LOC4329210 isoform X1 [Oryza sativa Japonica Group])
Os02g0110200	0.194367	-2.36314	0.000180498	0.00127796	yes	down	XP_015626416.1(PREDICTED: probable inactive linolenate hydroperoxide lyase [Oryza sativa Japonica Group])
Os11g0707300	0.282023	-1.82611	0.00948056	0.0357337	yes	down	XP_015615827.1(PREDICTED: probable transcriptional regulator RABBIT EARS [Oryza sativa Japonica Group])
Os05g0119850	0.286897	-1.80139	0.000418373	0.00262411	yes	down	XP_015640591.1(PREDICTED: WEB family protein At3g02930, chloroplastic-like [Oryza sativa Japonica Group])
Os06g0184700	0.208433	-2.26234	2.09104e-08	3.93811e-07	yes	down	BAS96500.1(Os06g0184700 [Oryza sativa Japonica Group])
Os04g0461600	0.178301	-2.48761	4.71278e-08	8.185e-07	yes	down	BAF14911.1(Os04g0461600, partial [Oryza sativa Japonica Group])
Os09g0471400	0.221254	-2.17623	5.78894e-09	1.24399e-07	yes	down	BAT08558.1(Os09g0471400, partial [Oryza sativa Japonica Group])
Os08g0162700	0.332787	-1.58733	0.0117373	0.0427061	yes	down	EAZ41612.1(hypothetical protein OsJ_26145 [Oryza sativa Japonica Group])
Os02g0125700	0.372614	-1.42425	0.000379058	0.0024133	yes	down	XP_015626162.1(PREDICTED: uncharacterized protein LOC4328151 [Oryza sativa Japonica Group])
Os03g0110900	0.28193	-1.82659	9.37087e-11	2.72312e-09	yes	down	XP_015630999.1(PREDICTED: uncharacterized protein LOC9267111 isoform X2 [Oryza sativa Japonica Group])
Os05g0481100	0.438228	-1.19025	0.00191425	0.00960308	yes	down	XP_015639485.1(PREDICTED: probable LRR receptor-like serine/threonine-protein kinase At1g06840 isoform X1 [Oryza sativa Japonica Group])
Os03g0574300	0.362767	-1.46288	0.0123655	0.0444611	yes	down	BAF12441.1(Os03g0574300, partial [Oryza sativa Japonica Group])
Os02g0695200	0.00495043	-7.65823	2.13979e-07	3.19043e-06	yes	down	P20024.1(RecName: Full=Myb-related protein Zm1)
Os02g0786900	0.132661	-2.91419	0.000546279	0.00330426	yes	down	XP_015627359.1(PREDICTED: pathogenesis-related protein PRB1-3 [Oryza sativa Japonica Group])
Os03g0719000	0.270047	-1.88872	0.00814006	0.0316187	yes	down	BAF13005.1(Os03g0719000, partial [Oryza sativa Japonica Group])
Os05g0292800	0.499649	-1.00101	0.000594485	0.00354963	yes	down	XP_015638262.1(PREDICTED: high-light-induced protein, chloroplastic [Oryza sativa Japonica Group])
Os09g0427300	0.275105	-1.86194	1.58098e-05	0.000150201	yes	down	BAT08183.1(Os09g0427300, partial [Oryza sativa Japonica Group])
Os02g0655800	0.297803	-1.74757	0.00106587	0.00585261	yes	down	XP_015623310.1(PREDICTED: putative kinase-like protein TMKL1 [Oryza sativa Japonica Group])
Os04g0128700	0.198762	-2.33089	0.00522772	0.0219746	yes	down	XP_015636142.1(PREDICTED: uncharacterized protein LOC4334993 [Oryza sativa Japonica Group])
Os06g0314600	0.337959	-1.56508	8.64306e-05	0.000671543	yes	down	XP_015641879.1(PREDICTED: jasmonate O-methyltransferase isoform X1 [Oryza sativa Japonica Group])
Os12g0218300	0.0174927	-5.8371	0.000217489	0.00150061	yes	down	ABA96180.1(expressed protein [Oryza sativa Japonica Group])
Os12g0117400	0.25377	-1.97841	4.53908e-09	9.93481e-08	yes	down	BAF29019.1(Os12g0117400, partial [Oryza sativa Japonica Group])
Os01g0600900	0.0896279	-3.47991	1.74168e-06	2.12602e-05	yes	down	XP_015621226.1(PREDICTED: chlorophyll a-b binding protein 2, chloroplastic [Oryza sativa Japonica Group])
Os01g0611000	0.312906	-1.6762	0.00365935	0.0163417	yes	down	BAF05463.2(Os01g0611000, partial [Oryza sativa Japonica Group])
Os04g0685400	0.355934	-1.49032	0.00238962	0.0115287	yes	down	XP_015637178.1(PREDICTED: uncharacterized protein LOC4337462 [Oryza sativa Japonica Group])
Os08g0436800	0.465109	-1.10436	0.000325288	0.00211856	yes	down	OAY79190.1(60S ribosomal protein L34 [Ananas comosus])
Os06g0499301	0.181229	-2.46412	0.000611426	0.00364081	yes	down	BAD45366.1(putative fertility restorer [Oryza sativa Japonica Group])
Os01g0816550	0.24824	-2.01019	0.00617499	0.0252633	yes	down
Os11g0644600	0.162702	-2.6197	1.82577e-11	5.89402e-10	yes	down	XP_015615520.1(PREDICTED: putative ciliary rootlet coiled-coil protein 2 [Oryza sativa Japonica Group])
Os05g0376600	0.105582	-3.24356	0.00514724	0.0217039	yes	down	XP_015638084.1(PREDICTED: uncharacterized protein LOC4338617 [Oryza sativa Japonica Group])
Os07g0412100	0.0191583	-5.70589	9.56996e-33	2.13583e-30	yes	down	XP_015647210.1(PREDICTED: granule-bound starch synthase 1b, chloroplastic/amyloplastic [Oryza sativa Japonica Group])
Os10g0555600	0.0630811	-3.98665	6.36524e-07	8.61999e-06	yes	down	XP_015614019.1(PREDICTED: expansin-B6 [Oryza sativa Japonica Group])
Os08g0478000	0.301935	-1.72769	0.00220008	0.0107738	yes	down	BAD09005.1(unknown protein [Oryza sativa Japonica Group])
Os10g0519400	0.408618	-1.29118	0.00336905	0.0152934	yes	down	XP_015612869.1(PREDICTED: AAA-ATPase At2g46620 [Oryza sativa Japonica Group])
Os01g0364800	0.0716403	-3.80308	5.68526e-13	2.26643e-11	yes	down	BAS72130.1(Os01g0364800, partial [Oryza sativa Japonica Group])
Os02g0117600	0.402836	-1.31173	0.0034107	0.0154454	yes	down	XP_015627276.1(PREDICTED: peptidyl-prolyl cis-trans isomerase FKBP18, chloroplastic [Oryza sativa Japonica Group])
Os08g0239300	0.211316	-2.24253	0.000414293	0.00260544	yes	down	XP_015648914.1(PREDICTED: endo-1,3;1,4-beta-D-glucanase isoform X1 [Oryza sativa Japonica Group])
Os12g0145100	0.348703	-1.51993	1.41007e-07	2.19358e-06	yes	down	XP_015620578.1(PREDICTED: stem-specific protein TSJT1 [Oryza sativa Japonica Group])
Os02g0129300	0.144948	-2.78639	1.2702e-05	0.000124273	yes	down	EAZ21606.1(hypothetical protein OsJ_05234 [Oryza sativa Japonica Group])
Os11g0629100	0.403289	-1.31011	0.0106378	0.0393112	yes	down	BAT14929.1(Os11g0629100 [Oryza sativa Japonica Group])
Os02g0270200	0.0270849	-5.20637	0.000307332	0.00201458	yes	down	BAF08432.1(Os02g0270200 [Oryza sativa Japonica Group])
Os03g0227400	0.141264	-2.82353	9.5137e-06	9.62714e-05	yes	down	BAS83071.1(Os03g0227400, partial [Oryza sativa Japonica Group])
Os03g0332100	0.269394	-1.89221	3.16991e-09	7.17635e-08	yes	down	XP_015628304.1(PREDICTED: cytochrome P450 714B2 isoform X2 [Oryza sativa Japonica Group])
Os11g0117600	0.0236632	-5.40121	4.7713e-06	5.22153e-05	yes	down	BAT12423.1(Os11g0117600 [Oryza sativa Japonica Group])
Os08g0554900	0.436629	-1.19552	0.00885968	0.033871	yes	down	BAD10383.1(putative PHG1A protein [Oryza sativa Japonica Group])
Os11g0302900	0.327156	-1.61195	0.000891405	0.00501807	yes	down	AAP53730.1(transposon protein, putative, CACTA, En/Spm sub-class [Oryza sativa Japonica Group])
Os03g0400700	0.305283	-1.71178	0.00524371	0.0220222	yes	down	XP_015629391.1(PREDICTED: late embryogenesis abundant protein Lea5-D [Oryza sativa Japonica Group])
Os01g0929100	0.272451	-1.87593	6.68258e-05	0.000535968	yes	down	EEE55941.1(hypothetical protein OsJ_04636 [Oryza sativa Japonica Group])
Os06g0558300	0.14314	-2.8045	7.18992e-05	0.000571484	yes	down	XP_015642122.1(PREDICTED: protein DETOXIFICATION 51-like [Oryza sativa Japonica Group])
Os11g0471300	0.01459	-6.09888	1.07566e-21	1.085e-19	yes	down	ABA96343.1(transposon protein, putative, Mariner sub-class [Oryza sativa Japonica Group])
Os01g0742500	0.413627	-1.2736	6.40008e-05	0.000515498	yes	down	XP_015618116.1(PREDICTED: hexokinase-6 [Oryza sativa Japonica Group])
Os06g0131700	0.284249	-1.81477	0.00479577	0.0205238	yes	down	XP_015643041.1(PREDICTED: NAC domain-containing protein 43 [Oryza sativa Japonica Group])
Os03g0294800	0.194636	-2.36115	1.79495e-05	0.000167908	yes	down	EEC75039.1(hypothetical protein OsI_11137 [Oryza sativa Indica Group])
Os11g0463700	0.429796	-1.21828	0.00351585	0.015818	yes	down	XP_015615903.1(PREDICTED: uncharacterized protein LOC4350481 [Oryza sativa Japonica Group])
Os11g0625900	0.365189	-1.45328	0.00285779	0.0133138	yes	down	ABA94886.1(Leucine Rich Repeat family protein, expressed [Oryza sativa Japonica Group])
Os03g0795300	0.37175	-1.4276	0.00295318	0.0136996	yes	down	XP_015632362.1(PREDICTED: leucine-rich repeat extensin-like protein 6 [Oryza sativa Japonica Group])
Os08g0505200	0.365076	-1.45373	0.00271714	0.0128123	yes	down	XP_015650372.1(PREDICTED: uncharacterized protein LOC4345975 [Oryza sativa Japonica Group])
Os03g0735000	0.290742	-1.78219	1.15644e-05	0.000114536	yes	down	XP_015632018.1(PREDICTED: glucose-1-phosphate adenylyltransferase large subunit [Oryza sativa Japonica Group])
Os05g0349000	0.200987	-2.31482	0.000483059	0.00296745	yes	down	AAV44108.1(hypothetical protein [Oryza sativa Japonica Group])
Os11g0141900	0.320531	-1.64146	4.886e-05	0.000403639	yes	down	XP_015616658.1(PREDICTED: regulatory protein NPR6 [Oryza sativa Japonica Group])
Os09g0558200	0.499661	-1.00098	2.6248e-05	0.000234249	yes	down	XP_015612002.1(PREDICTED: trihelix transcription factor ASIL1 [Oryza sativa Japonica Group])
Os03g0847900	0.117593	-3.08812	7.06029e-09	1.48786e-07	yes	down	XP_015631976.1(PREDICTED: CRIB domain-containing protein RIC4-like [Oryza sativa Japonica Group])
Os02g0575200	0.182921	-2.45071	0.00534238	0.0223505	yes	down	XP_015624140.1(PREDICTED: phosphopantothenate--cysteine ligase 1 [Oryza sativa Japonica Group])
Os06g0301400	0.120347	-3.05473	0.00353705	0.0158957	yes	down	BAS97386.1(Os06g0301400 [Oryza sativa Japonica Group])
Os06g0203000	0.176158	-2.50506	3.75071e-05	0.000319826	yes	down	XP_015644467.1(PREDICTED: serine/threonine-protein kinase At5g01020 [Oryza sativa Japonica Group])
Os05g0560000	0.253704	-1.97878	7.06513e-08	1.18113e-06	yes	down	XP_015640606.1(PREDICTED: photosystem I reaction center subunit VI, chloroplastic [Oryza sativa Japonica Group])
Os05g0356700	0.183854	-2.44336	1.10599e-05	0.000110032	yes	down	XP_015638348.1(PREDICTED: protein trichome birefringence-like 33 [Oryza sativa Japonica Group])
Os02g0156200	0.469343	-1.09129	0.00246862	0.0118333	yes	down	BAS77055.1(Os02g0156200 [Oryza sativa Japonica Group])
Os04g0657900	0.439211	-1.18702	1.26194e-05	0.000123595	yes	down	AAL87173.1(hypothetical protein [Oryza sativa Japonica Group])
Os07g0572300	0.17406	-2.52235	1.63587e-07	2.50633e-06	yes	down	XP_015644735.1(PREDICTED: uncharacterized protein LOC4343674 [Oryza sativa Japonica Group])
Os01g0114600	0.0234653	-5.41332	0.00833447	0.0322529	yes	down	BAS70062.1(Os01g0114600 [Oryza sativa Japonica Group])
Os09g0483400	0.0122757	-6.34806	5.91225e-05	0.000479751	yes	down	XP_015611922.1(PREDICTED: ubiquitin-60S ribosomal protein L40 [Oryza sativa Japonica Group])
Os03g0197200	0.259652	-1.94535	0.0116491	0.0424234	yes	down	BAF11184.1(Os03g0197200, partial [Oryza sativa Japonica Group])
Os03g0101200	0.269884	-1.88959	0.000123054	0.000914723	yes	down	BAS81819.1(Os03g0101200 [Oryza sativa Japonica Group])
Os06g0598800	0.457924	-1.12682	0.00481594	0.0205825	yes	down	XP_015644205.1(PREDICTED: 3-ketoacyl-CoA synthase 11 [Oryza sativa Japonica Group])
Os08g0371200	0.0360343	-4.79449	3.91788e-06	4.391e-05	yes	down	XP_015649027.1(PREDICTED: uncharacterized protein LOC4345406 isoform X4 [Oryza sativa Japonica Group])
Os12g0515800	0.253134	-1.98203	3.95709e-11	1.21385e-09	yes	down	XP_015619029.1(PREDICTED: uncharacterized protein LOC9268392 [Oryza sativa Japonica Group])
Os06g0228200	0.116259	-3.10459	2.03265e-07	3.05318e-06	yes	down	XP_015644134.1(PREDICTED: aquaporin NIP2-2 [Oryza sativa Japonica Group])
Os05g0386800	0.2734	-1.87091	0.000427994	0.00267676	yes	down	Q60E70.1(RecName: Full=COBRA-like protein 3; AltName: Full=Protein BRITTLE CULM1-like 4; Flags: Precursor)
Os08g0451200	0.30802	-1.69891	9.01638e-06	9.1829e-05	yes	down	XP_015648649.1(PREDICTED: uncharacterized protein LOC9272028 [Oryza sativa Japonica Group])
Os04g0419700	0.134286	-2.89662	0.0011718	0.00634329	yes	down	XP_015633494.1(PREDICTED: G-type lectin S-receptor-like serine/threonine-protein kinase At2g19130 [Oryza sativa Japonica Group])
Os03g0592500	0.15342	-2.70444	5.17575e-10	1.32044e-08	yes	down	XP_015632068.1(PREDICTED: chlorophyll a-b binding protein, chloroplastic [Oryza sativa Japonica Group])
Os10g0181600	0.276133	-1.85656	8.82775e-06	9.01347e-05	yes	down	XP_015614817.1(PREDICTED: uncharacterized protein LOC4348209 [Oryza sativa Japonica Group])
Os09g0532700	0.382599	-1.3861	0.000646731	0.00381418	yes	down	XP_015651243.1(PREDICTED: uncharacterized protein LOC4347677 isoform X1 [Oryza sativa Japonica Group])
Os02g0273700	0.236882	-2.07776	1.57309e-16	9.69298e-15	yes	down	XP_015626932.1(PREDICTED: TOM1-like protein 2 isoform X1 [Oryza sativa Japonica Group])
Os01g0504100	0.210134	-2.25062	0.000100189	0.000762761	yes	down	XP_015626474.1(PREDICTED: probable purine permease 4 [Oryza sativa Japonica Group])
Os02g0151300	0.116101	-3.10655	9.12296e-12	3.05651e-10	yes	down	XP_015625427.1(PREDICTED: endoglucanase 5 [Oryza sativa Japonica Group])
Os01g0942300	0.143999	-2.79587	3.24586e-05	0.000282471	yes	down	EEE55985.1(hypothetical protein OsJ_04727 [Oryza sativa Japonica Group])
Os07g0603800	0.357985	-1.48203	1.08946e-06	1.39893e-05	yes	down	XP_015647850.1(PREDICTED: protein NRT1/ PTR FAMILY 8.3 isoform X1 [Oryza sativa Japonica Group])
Os04g0382900	0.124104	-3.01037	0.000810706	0.00462347	yes	down	XP_015635157.1(PREDICTED: uncharacterized protein LOC4335644 [Oryza sativa Japonica Group])
Os05g0557700	0.31418	-1.67034	1.33398e-08	2.63167e-07	yes	down	AAT58719.1(unknown protein [Oryza sativa Japonica Group])
Os10g0579400	0.0600415	-4.0579	0.00196047	0.00979163	yes	down	BAF27344.1(Os10g0579400, partial [Oryza sativa Japonica Group])
Os09g0355400	0.147016	-2.76596	8.77452e-19	6.94706e-17	yes	down	XP_015612610.1(PREDICTED: senescence-induced receptor-like serine/threonine-protein kinase [Oryza sativa Japonica Group])
Os03g0603600	0.20335	-2.29796	7.15829e-07	9.56148e-06	yes	down	XP_015627990.1(PREDICTED: glycerophosphodiester phosphodiesterase GDPD6 [Oryza sativa Japonica Group])
Os10g0210500	0.300829	-1.73298	0.000119472	0.000891838	yes	down	XP_015614731.1(PREDICTED: WAT1-related protein At4g08290 isoform X1 [Oryza sativa Japonica Group])
Os04g0220400	0.28186	-1.82695	3.77961e-05	0.000321709	yes	down	EEE60536.1(hypothetical protein OsJ_13876 [Oryza sativa Japonica Group])
Os04g0444800	0.275095	-1.862	1.83042e-05	0.000170695	yes	down	XP_015636106.1(PREDICTED: ferric reduction oxidase 7, chloroplastic [Oryza sativa Japonica Group])
Os10g0370000	0.327919	-1.60859	1.69008e-08	3.25875e-07	yes	down	XP_015614734.1(PREDICTED: probable protein phosphatase 2C 71 [Oryza sativa Japonica Group])
Os10g0554900	0.146149	-2.77448	6.90926e-05	0.000551962	yes	down	XP_015614017.1(PREDICTED: QWRF motif-containing protein 7 [Oryza sativa Japonica Group])
Os06g0306300	0.145918	-2.77677	0.00012057	0.00089909	yes	down	BAF19383.2(Os06g0306300, partial [Oryza sativa Japonica Group])
Os03g0195450	0.29229	-1.77453	0.00391296	0.0173295	yes	down	EEC74682.1(hypothetical protein OsI_10373 [Oryza sativa Indica Group])
Os03g0109500	0.422373	-1.24341	0.00590518	0.0243209	yes	down	EEC74366.1(hypothetical protein OsI_09682 [Oryza sativa Indica Group])
Os01g0731100	0.258082	-1.9541	0.000240157	0.00163316	yes	down	XP_015622311.1(PREDICTED: pathogen-related protein [Oryza sativa Japonica Group])
Os01g0936600	0.345749	-1.5322	0.00283298	0.0132321	yes	down	BAS76104.1(Os01g0936600, partial [Oryza sativa Japonica Group])
Os02g0165800	0.178073	-2.48946	2.76909e-06	3.22593e-05	yes	down	BAD26225.1(unknown protein [Oryza sativa Japonica Group])
Os07g0104100	0.256393	-1.96357	0.00417837	0.0183076	yes	down	XP_015645517.1(PREDICTED: peroxidase 1-like [Oryza sativa Japonica Group])
Os03g0399532	0.304071	-1.71752	4.18924e-09	9.25485e-08	yes	down	BAS84587.1(Os03g0399532 [Oryza sativa Japonica Group])
Os01g0236300	0.228213	-2.13155	2.8005e-08	5.12773e-07	yes	down	XP_015622435.1(PREDICTED: auxin response factor 1 isoform X2 [Oryza sativa Japonica Group])
Os03g0175200	0.269797	-1.89005	4.12626e-05	0.000347356	yes	down	XP_015631823.1(PREDICTED: solute carrier family 25 member 44 [Oryza sativa Japonica Group])
Os02g0115950	0.0311846	-5.00302	0.00204547	0.0101429	yes	down	XP_015625618.1(PREDICTED: luminal-binding protein 3 [Oryza sativa Japonica Group])
Os02g0652000	0.204965	-2.28655	5.3142e-07	7.31548e-06	yes	down	XP_015623851.1(PREDICTED: cyclin-P4-1-like [Oryza sativa Japonica Group])
Os06g0624850	0.0253495	-5.3019	0.000211107	0.00146334	yes	down
Os02g0599400	0.078439	-3.67228	0.000311924	0.00204205	yes	down	BAS79586.1(Os02g0599400, partial [Oryza sativa Japonica Group])
Os02g0594651	0.432662	-1.20869	0.00837367	0.0323841	yes	down	XP_015623643.1(PREDICTED: BTB/POZ domain-containing protein At1g67900 [Oryza sativa Japonica Group])
Os09g0555700	0.36905	-1.43811	5.47555e-05	0.000447442	yes	down	XP_015612461.1(PREDICTED: protein indeterminate-domain 5, chloroplastic [Oryza sativa Japonica Group])
Os06g0236300	0.310479	-1.68743	0.00498821	0.0211512	yes	down	XP_015641587.1(PREDICTED: uncharacterized protein LOC4340599 [Oryza sativa Japonica Group])
Os12g0559200	0.136068	-2.8776	0.000107869	0.000814668	yes	down	XP_015620637.1(PREDICTED: lipoxygenase 2.1, chloroplastic isoform X1 [Oryza sativa Japonica Group])
Os02g0673000	0.246307	-2.02147	0.0124476	0.0447055	yes	down	BAD27824.1(unknown protein [Oryza sativa Japonica Group])
Os03g0711100	0.353481	-1.5003	1.7645e-05	0.000165278	yes	down	XP_015628112.1(PREDICTED: zinc finger protein CONSTANS-LIKE 16 [Oryza sativa Japonica Group])
Os01g0234700	0.140561	-2.83073	8.27529e-06	8.50452e-05	yes	down	XP_015621583.1(PREDICTED: uncharacterized protein LOC4324293 [Oryza sativa Japonica Group])
Os01g0389200	0.0767935	-3.70287	0.00571994	0.023675	yes	down	XP_015634831.1(PREDICTED: uncharacterized protein LOC4325227 [Oryza sativa Japonica Group])
Os04g0244800	0.465296	-1.10378	2.55934e-07	3.77036e-06	yes	down	XP_015637237.1(PREDICTED: heavy metal-associated isoprenylated plant protein 26 [Oryza sativa Japonica Group])
Os04g0519700	0.157468	-2.66687	4.21442e-09	9.29599e-08	yes	down	BAF15244.1(Os04g0519700 [Oryza sativa Japonica Group])
Os12g0569500	0.120164	-3.05692	8.86453e-08	1.45123e-06	yes	down	XP_015619739.1(PREDICTED: osmotin-like protein [Oryza sativa Japonica Group])
Os04g0539000	0.418907	-1.2553	3.31459e-05	0.000287217	yes	down	XP_015637290.1(PREDICTED: NAD(P)H-quinone oxidoreductase subunit M, chloroplastic [Oryza sativa Japonica Group])
Os08g0195400	0.320839	-1.64008	7.87127e-09	1.64167e-07	yes	down	XP_015648438.1(PREDICTED: uncharacterized protein LOC4344871 [Oryza sativa Japonica Group])
Os11g0632200	0.336609	-1.57086	0.000361627	0.00232478	yes	down	XP_015612214.1(PREDICTED: uncharacterized protein LOC107277915 isoform X4 [Oryza sativa Japonica Group])
Os05g0501600	0.373065	-1.4225	0.00607585	0.0249008	yes	down	XP_015637826.1(PREDICTED: uncharacterized protein LOC4339238 isoform X1 [Oryza sativa Japonica Group])
Os01g0115752	0.00957192	-6.70698	2.81108e-05	0.000249147	yes	down	BAS70074.1(Os01g0115750 [Oryza sativa Japonica Group])
Os02g0589000	0.140006	-2.83644	0.000240024	0.00163264	yes	down	XP_015623382.1(PREDICTED: lecithin-cholesterol acyltransferase-like 1 [Oryza sativa Japonica Group])
Os08g0378300	0.0478428	-4.38555	0.00085392	0.00483393	yes	down	BAD05625.1(wall-associated kinase-like [Oryza sativa Japonica Group])
Os02g0134100	0.440954	-1.1813	0.00841285	0.0325179	yes	down	BAS76846.1(Os02g0134100, partial [Oryza sativa Japonica Group])
Os04g0572600	0.486475	-1.03956	0.00039499	0.00250196	yes	down	XP_015637043.1(PREDICTED: DNA-directed RNA polymerase IV subunit 1 isoform X6 [Oryza sativa Japonica Group])
Os03g0637900	0.32941	-1.60204	1.42656e-07	2.2168e-06	yes	down	XP_015631683.1(PREDICTED: protein NETWORKED 1A [Oryza sativa Japonica Group])
Os05g0114000	0.254379	-1.97495	0.0037122	0.016536	yes	down	XP_015640562.1(PREDICTED: soluble inorganic pyrophosphatase 4 [Oryza sativa Japonica Group])
Os01g0555100	0.0542259	-4.20487	6.42901e-08	1.08273e-06	yes	down	XP_015643656.1(PREDICTED: zinc finger Ran-binding domain-containing protein 2 [Oryza sativa Japonica Group])
Os05g0335500	0.0102296	-6.61111	3.00163e-05	0.000263237	yes	down	BAF17147.2(Os05g0335500 [Oryza sativa Japonica Group])
Os03g0804500	0.268569	-1.89663	0.000982844	0.00546123	yes	down	XP_015628931.1(PREDICTED: germin-like protein 3-7 [Oryza sativa Japonica Group])
Os03g0758100	0.408583	-1.2913	0.0116054	0.0422805	yes	down	XP_011621092.1(alpha-1,4 glucan phosphorylase L isozyme, chloroplastic/amyloplastic [Amborella trichopoda])
Os07g0635900	0.480891	-1.05622	0.00142954	0.00752159	yes	down	XP_015647973.1(PREDICTED: hydrophobic protein LTI6A isoform X2 [Oryza sativa Japonica Group])
Os02g0597700	0.088668	-3.49544	0.00020957	0.00145411	yes	down	XP_015624271.1(PREDICTED: BAG family molecular chaperone regulator 1 [Oryza sativa Japonica Group])
Os04g0615600	0.223714	-2.16027	0.000429641	0.00268469	yes	down	XP_015635259.1(PREDICTED: uncharacterized protein LOC4336990 [Oryza sativa Japonica Group])
Os12g0514300	0.228026	-2.13273	0.00852729	0.0328751	yes	down	XP_015619442.1(PREDICTED: CASP-like protein 2B1 [Oryza sativa Japonica Group])
Os03g0228200	0.0715717	-3.80447	9.35011e-23	1.04751e-20	yes	down	XP_015630866.1(PREDICTED: uncharacterized protein At1g01500 [Oryza sativa Japonica Group])
Os04g0631600	0.369931	-1.43467	1.42093e-05	0.000136664	yes	down	XP_015633969.1(PREDICTED: transcription factor bHLH112 [Oryza sativa Japonica Group])
Os10g0522601	0.351613	-1.50794	0.00666551	0.0269242	yes	down	EEE51288.1(hypothetical protein OsJ_32200 [Oryza sativa Japonica Group])
Os12g0573600	0.0777629	-3.68477	1.17523e-16	7.35334e-15	yes	down	EAY83605.1(hypothetical protein OsI_38827 [Oryza sativa Indica Group])
Os01g0214600	0.0927089	-3.43115	6.63115e-13	2.61773e-11	yes	down	XP_015648160.1(PREDICTED: GDSL esterase/lipase At5g45910 isoform X2 [Oryza sativa Japonica Group])
Os06g0680500	0.189306	-2.40121	1.45268e-08	2.84947e-07	yes	down	BAF20286.1(Os06g0680500, partial [Oryza sativa Japonica Group])
Os06g0178601	0.169749	-2.55852	3.92535e-05	0.000332318	yes	down	XP_015642219.1(PREDICTED: uncharacterized protein LOC4340290 [Oryza sativa Japonica Group])
Os03g0316200	0.289922	-1.78627	0.000138349	0.00101669	yes	down	XP_015628833.1(PREDICTED: galactinol synthase 1 [Oryza sativa Japonica Group])
Os08g0124000	0.273879	-1.86839	0.0139721	0.0490495	yes	down	EAZ05441.1(hypothetical protein OsI_27655 [Oryza sativa Indica Group])
Os01g0357100	0.176811	-2.49972	4.51722e-09	9.90225e-08	yes	down	BAD53072.1(putative ferredoxin--nitrite reductase, chloroplast precursor [Oryza sativa Japonica Group])
Os09g0478300	0.400686	-1.31945	7.86665e-05	0.00061731	yes	down	BAT08617.1(Os09g0478300 [Oryza sativa Japonica Group])
Os04g0540600	0.241095	-2.05233	0.0010378	0.0057226	yes	down	XP_015635925.1(PREDICTED: aldehyde dehydrogenase family 3 member F1 [Oryza sativa Japonica Group])
Os05g0444300	0.370887	-1.43095	1.59653e-05	0.000151355	yes	down	XP_015640838.1(PREDICTED: solute carrier family 35 member F2 [Oryza sativa Japonica Group])
Os01g0872566	0.286242	-1.80469	0.00609803	0.0249881	yes	down	BAD82719.1(putative oligopeptide transporter [Oryza sativa Japonica Group])
Os02g0198000	0.175164	-2.51322	0.00557042	0.0231202	yes	down	XP_015624874.1(PREDICTED: uncharacterized protein LOC4328627 [Oryza sativa Japonica Group])
Os07g0116600	0.302963	-1.72278	0.00155423	0.00806395	yes	down	XP_015645484.1(PREDICTED: probable N-acetyltransferase HLS1 [Oryza sativa Japonica Group])
Os01g0853700	0.218276	-2.19578	1.10659e-10	3.1746e-09	yes	down	XP_015621447.1(PREDICTED: transcription factor DIVARICATA [Oryza sativa Japonica Group])
Os02g0798200	0.203117	-2.29962	4.98334e-21	4.80435e-19	yes	down	XP_015625643.1(PREDICTED: RING-H2 finger protein ATL3 isoform X1 [Oryza sativa Japonica Group])
Os08g0178600	0.124055	-3.01095	0.00670676	0.0270265	yes	down	BAD03054.1(hypothetical protein [Oryza sativa Japonica Group])
Os12g0291100	0.210545	-2.2478	2.12021e-09	4.96654e-08	yes	down	XP_015619408.1(PREDICTED: ribulose bisphosphate carboxylase small chain A, chloroplastic [Oryza sativa Japonica Group])
Os03g0850600	0.418947	-1.25516	8.22141e-05	0.000642126	yes	down	XP_015628256.1(PREDICTED: uncharacterized protein LOC4334795 [Oryza sativa Japonica Group])
Os03g0229500	0.222245	-2.16978	0.000168916	0.00120873	yes	down	BAS83091.1(Os03g0229500, partial [Oryza sativa Japonica Group])
Os07g0604800	0.306133	-1.70777	0.00429353	0.0187302	yes	down	XP_015647980.1(PREDICTED: UDP-arabinopyranose mutase 3 [Oryza sativa Japonica Group])
Os05g0204600	0.418205	-1.25772	5.14883e-05	0.00042301	yes	down	XP_015638101.1(PREDICTED: B-box zinc finger protein 22 [Oryza sativa Japonica Group])
Os07g0156200	0.150221	-2.73484	0.0021706	0.0106497	yes	down	XP_015646426.1(PREDICTED: peroxidase 2 [Oryza sativa Japonica Group])
Os01g0899200	0.408234	-1.29253	0.000530606	0.00322321	yes	down	EAY76840.1(hypothetical protein OsI_04800 [Oryza sativa Indica Group])
Os10g0503800	0.203974	-2.29354	1.70031e-17	1.1641e-15	yes	down	ABB47853.2(Remorin, C-terminal region family protein, expressed [Oryza sativa Japonica Group])
Os06g0115300	0.124778	-3.00256	2.19229e-14	1.06401e-12	yes	down	XP_015641745.1(PREDICTED: acyl-CoA-binding protein [Oryza sativa Japonica Group])
Os09g0375600	0.214504	-2.22092	0.00100625	0.0055738	yes	down	XP_015610832.1(PREDICTED: serine/threonine-protein kinase CDL1 [Oryza sativa Japonica Group])
Os02g0797200	0.439187	-1.18709	0.00371152	0.0165356	yes	down	BAD19088.1(putative 60S ribosomal protein L39 [Oryza sativa Japonica Group])
Os10g0548700	0.373744	-1.41988	3.25899e-08	5.8589e-07	yes	down	XP_015614046.1(PREDICTED: U-box domain-containing protein 33 [Oryza sativa Japonica Group])
Os02g0715400	0.414382	-1.27097	0.000420266	0.00263423	yes	down	XP_015622836.1(PREDICTED: outer envelope membrane protein 7 [Oryza sativa Japonica Group])
Os07g0614600	0.365161	-1.4534	0.00291761	0.0135569	yes	down	BAC16500.1(putative membrane protein PTM1 [Oryza sativa Japonica Group])
Os03g0269700	0.108278	-3.20718	0.000121902	0.000907347	yes	down	BAF11594.1(Os03g0269700, partial [Oryza sativa Japonica Group])
Os10g0480200	0.474003	-1.07703	1.02113e-06	1.31858e-05	yes	down	XP_015614901.1(PREDICTED: homeobox-leucine zipper protein HOX9 [Oryza sativa Japonica Group])
Os01g0975900	0.0608729	-4.03806	5.48268e-24	6.72732e-22	yes	down	XP_015641156.1(PREDICTED: probable aquaporin TIP1-2 [Oryza sativa Japonica Group])
Os10g0406900	0.0734842	-3.76642	4.90168e-14	2.25908e-12	yes	down	BAT10781.1(Os10g0406900 [Oryza sativa Japonica Group])
Os10g0109900	0.254064	-1.97674	0.00134634	0.00714217	yes	down	XP_015613764.1(PREDICTED: protein NRT1/ PTR FAMILY 8.5 isoform X2 [Oryza sativa Japonica Group])
Os07g0199350	0.209359	-2.25595	0.000159768	0.00115302	yes	down	BAT00490.1(Os07g0199350, partial [Oryza sativa Japonica Group])
Os02g0614600	0.0889272	-3.49123	5.72532e-07	7.81688e-06	yes	down	XP_015623448.1(PREDICTED: filament-like plant protein 7 [Oryza sativa Japonica Group])
Os04g0283900	0.266797	-1.90619	2.444e-11	7.73134e-10	yes	down	BAG89324.1(unnamed protein product [Oryza sativa Japonica Group])
Os11g0683600	0.429048	-1.22079	0.000234801	0.00160212	yes	down	XP_015617874.1(PREDICTED: uncharacterized protein LOC4351128 [Oryza sativa Japonica Group])
Os04g0453233	0.0408714	-4.61276	0.0105945	0.0391717	yes	down	XP_015637242.1(PREDICTED: sugar transport protein 5 [Oryza sativa Japonica Group])
Os04g0642000	0.285804	-1.8069	0.00261182	0.0124148	yes	down	BAG91391.1(unnamed protein product [Oryza sativa Japonica Group])
Os08g0190300	0.263175	-1.9259	0.000395014	0.00250196	yes	down	XP_015648911.1(PREDICTED: putative disease resistance RPP13-like protein 3 [Oryza sativa Japonica Group])
Os05g0424100	0.0273834	-5.19056	0.0115858	0.0422365	yes	down	XP_015637472.1(PREDICTED: amino acid permease 3 [Oryza sativa Japonica Group])
Os03g0140700	0.446226	-1.16415	6.32402e-06	6.71844e-05	yes	down	XP_015627885.1(PREDICTED: uncharacterized protein LOC4331573 [Oryza sativa Japonica Group])
Os05g0579900	0.454178	-1.13867	3.28196e-06	3.74493e-05	yes	down	BAS95512.1(Os05g0579900, partial [Oryza sativa Japonica Group])
Os08g0447000	0.159979	-2.64405	3.85622e-29	7.05166e-27	yes	down	XP_015650533.1(PREDICTED: D-3-phosphoglycerate dehydrogenase 1, chloroplastic [Oryza sativa Japonica Group])
Os06g0717900	0.408494	-1.29161	0.000704371	0.00409448	yes	down	XP_015641482.1(PREDICTED: aspartic proteinase-like protein 1 [Oryza sativa Japonica Group])
Os10g0504600	0.296561	-1.7536	0.000475521	0.00292813	yes	down	EEE51234.1(hypothetical protein OsJ_32086 [Oryza sativa Japonica Group])
Os07g0288700	0.105011	-3.25138	9.20674e-05	0.000709312	yes	down	XP_015645314.1(PREDICTED: ABC transporter G family member 11 [Oryza sativa Japonica Group])
Os06g0247101	0.416235	-1.26453	0.0132701	0.0471219	yes	down	XP_015641936.1(PREDICTED: probable galacturonosyltransferase-like 9 [Oryza sativa Japonica Group])
Os07g0630800	0.119859	-3.06059	4.51624e-23	5.16163e-21	yes	down	XP_015645072.1(PREDICTED: malate dehydrogenase, chloroplastic [Oryza sativa Japonica Group])
Os02g0174700	0.400901	-1.31868	0.00574762	0.0237618	yes	down	XP_015626194.1(PREDICTED: uncharacterized protein LOC4328466 [Oryza sativa Japonica Group])
Os02g0719600	0.00366105	-8.09353	7.68065e-08	1.27534e-06	yes	down	XP_015624979.1(PREDICTED: anthranilate O-methyltransferase 1 [Oryza sativa Japonica Group])
Os05g0111300	0.192705	-2.37553	3.13606e-07	4.52716e-06	yes	down	ADR66988.1(metallothionein-like protein [Oryza sativa Japonica Group])
Os12g0618400	0.492761	-1.02104	0.000163948	0.00117913	yes	down	XP_015620329.1(PREDICTED: uncharacterized protein LOC4352810 isoform X3 [Oryza sativa Japonica Group])
Os03g0253600	0.441833	-1.17843	0.00379996	0.0168818	yes	down	XP_015628295.1(PREDICTED: uncharacterized protein LOC4332279 [Oryza sativa Japonica Group])
Os08g0109300	0.244961	-2.02938	3.76268e-18	2.80657e-16	yes	down	XP_015649892.1(PREDICTED: probable adenylate kinase 2, chloroplastic [Oryza sativa Japonica Group])
Os02g0275200	0.392678	-1.34858	0.00473268	0.0203032	yes	down	XP_015625326.1(PREDICTED: galactoside 2-alpha-L-fucosyltransferase isoform X1 [Oryza sativa Japonica Group])
Os11g0576975	0.160116	-2.64281	0.00645986	0.0262206	yes	down	BAT14571.1(Os11g0576975, partial [Oryza sativa Japonica Group])
Os07g0196200	0.457117	-1.12936	0.000227287	0.0015576	yes	down	XP_015647904.1(PREDICTED: NAD(P)H-quinone oxidoreductase subunit S, chloroplastic [Oryza sativa Japonica Group])
Os07g0605350	0.460432	-1.11894	4.45058e-05	0.000371677	yes	down	BAC83883.1(hypothetical protein [Oryza sativa Japonica Group])
Os03g0118800	0.47852	-1.06335	0.00713766	0.0284623	yes	down	XP_015632268.1(PREDICTED: hydroxymethylglutaryl-CoA synthase [Oryza sativa Japonica Group])
Os12g0120100	0.370317	-1.43317	0.00166351	0.00854019	yes	down	XP_015618774.1(PREDICTED: protein LURP-one-related 8 [Oryza sativa Japonica Group])
Os09g0491820	0.252635	-1.98487	0.000979145	0.00544174	yes	down	XP_015610608.1(PREDICTED: cinnamoyl-CoA reductase 1 isoform X1 [Oryza sativa Japonica Group])
Os03g0392600	0.148079	-2.75556	0.00509478	0.021505	yes	down	XP_015629248.1(PREDICTED: serine carboxypeptidase-like 51 isoform X1 [Oryza sativa Japonica Group])
Os03g0234900	0.165812	-2.59238	0.00152474	0.00793999	yes	down	XP_015629787.1(PREDICTED: peroxidase A2 [Oryza sativa Japonica Group])
Os02g0580300	0.418079	-1.25815	3.97066e-08	6.99034e-07	yes	down	XP_015626226.1(PREDICTED: 14-3-3-like protein GF14-E isoform X1 [Oryza sativa Japonica Group])
Os05g0113400	0.149881	-2.73811	6.14746e-13	2.43357e-11	yes	down	AAW56880.1(unknown protein [Oryza sativa Japonica Group])
Os08g0505900	0.458728	-1.12429	0.0134011	0.047498	yes	down	XP_015648905.1(PREDICTED: DNA-damage-repair/toleration protein DRT100 [Oryza sativa Japonica Group])
Os12g0292400	0.127219	-2.97462	2.02722e-06	2.43716e-05	yes	down	XP_015620270.1(PREDICTED: ribulose bisphosphate carboxylase small chain, chloroplastic-like [Oryza sativa Japonica Group])
Os06g0551500	0.128999	-2.95456	0.00743777	0.0294313	yes	down	XP_015642581.1(PREDICTED: uncharacterized protein LOC4341267 isoform X2 [Oryza sativa Japonica Group])
Os04g0448300	0.166394	-2.58733	1.67832e-08	3.23829e-07	yes	down	XP_015635683.1(PREDICTED: aspartic proteinase nepenthesin-1 [Oryza sativa Japonica Group])
Os07g0480800	0.320306	-1.64248	0.00014953	0.00108674	yes	down	XP_015645412.1(PREDICTED: probable xyloglucan endotransglucosylase/hydrolase protein 32 [Oryza sativa Japonica Group])
Os02g0816400	0.278345	-1.84506	8.30425e-06	8.52501e-05	yes	down	XP_015623102.1(PREDICTED: uncharacterized protein LOC4331139 [Oryza sativa Japonica Group])
Os11g0496500	0.225949	-2.14593	0.000527632	0.00320858	yes	down	XP_015615820.1(PREDICTED: uncharacterized protein LOC4350553 [Oryza sativa Japonica Group])
Os01g0329000	0.0970812	-3.36466	2.58341e-05	0.000231137	yes	down	BAF04834.1(Os01g0329000 [Oryza sativa Japonica Group])
Os01g0127600	0.0770079	-3.69885	0.0140078	0.0491381	yes	down	XP_015621389.1(PREDICTED: Bowman-Birk type bran trypsin inhibitor [Oryza sativa Japonica Group])
Os02g0590800	0.455646	-1.13401	1.4516e-06	1.81012e-05	yes	down	BAS79503.1(Os02g0590800, partial [Oryza sativa Japonica Group])
Os01g0562400	0.0219583	-5.50909	0.000581923	0.00348711	yes	down	BAS72728.1(Os01g0562400, partial [Oryza sativa Japonica Group])
Os02g0771700	0.362945	-1.46218	0.00154592	0.00803404	yes	down	XP_015625926.1(PREDICTED: glucan endo-1,3-beta-glucosidase 12 [Oryza sativa Japonica Group])
Os03g0211500	0.143275	-2.80314	2.74674e-07	4.01721e-06	yes	down	XP_015631840.1(PREDICTED: uncharacterized protein LOC4332031 isoform X2 [Oryza sativa Japonica Group])
Os07g0420000	0.438012	-1.19096	0.0110307	0.0405362	yes	down	EEE67048.1(hypothetical protein OsJ_23993 [Oryza sativa Japonica Group])
Os04g0448800	0.389727	-1.35946	0.00318934	0.0146244	yes	down	XP_015633579.1(PREDICTED: mitochondrial phosphate carrier protein 3, mitochondrial isoform X2 [Oryza sativa Japonica Group])
Os07g0574800	0.457067	-1.12952	0.00415308	0.0182129	yes	down	XP_015647082.1(PREDICTED: tubulin alpha-1 chain [Oryza sativa Japonica Group])
Os02g0219200	0.221436	-2.17504	0.00472907	0.0202908	yes	down	XP_015627101.1(PREDICTED: beta-galactosidase 4 [Oryza sativa Japonica Group])
Os02g0802200	0.212336	-2.23558	0.00439429	0.0190942	yes	down	XP_015623406.1(PREDICTED: heparanase-like protein 3 [Oryza sativa Japonica Group])
Os07g0476900	0.436675	-1.19537	0.000133322	0.000982548	yes	down	XP_015646731.1(PREDICTED: thioredoxin-like protein CDSP32, chloroplastic [Oryza sativa Japonica Group])
Os05g0215600	0.492635	-1.02141	3.19385e-06	3.65763e-05	yes	down	XP_015640068.1(PREDICTED: uncharacterized protein LOC4338114 [Oryza sativa Japonica Group])
Os02g0457500	0.37021	-1.43358	0.00447618	0.0193877	yes	down	XP_015623874.1(PREDICTED: ankyrin-3 [Oryza sativa Japonica Group])
Os02g0678200	0.105263	-3.24793	7.39461e-12	2.52218e-10	yes	down	XP_015623009.1(PREDICTED: SPX domain-containing membrane protein Os02g45520 isoform X2 [Oryza sativa Japonica Group])
Os09g0376700	0.285625	-1.8078	0.0141218	0.0494646	yes	down	XP_015611269.1(PREDICTED: RING-H2 finger protein ATL46 [Oryza sativa Japonica Group])
Os01g0556650	0.010208	-6.61416	1.19118e-37	3.75142e-35	yes	down	XP_015622554.1(PREDICTED: protein NRT1/ PTR FAMILY 6.2 isoform X1 [Oryza sativa Japonica Group])
Os05g0503000	0.477784	-1.06557	0.00929401	0.035202	yes	down	XP_015637396.1(PREDICTED: secretory carrier-associated membrane protein 3 [Oryza sativa Japonica Group])
Os01g0882800	0.104821	-3.25401	0.00312303	0.0143653	yes	down	XP_015629427.1(PREDICTED: amino acid permease 4 [Oryza sativa Japonica Group])
Os01g0908301	0.209168	-2.25726	3.38175e-08	6.05504e-07	yes	down
Os01g0174700	0.388858	-1.36268	0.0068643	0.0275841	yes	down	XP_015621542.1(PREDICTED: protein kinase PINOID 2 [Oryza sativa Japonica Group])
Os01g0764900	0.328372	-1.6066	9.23143e-07	1.20579e-05	yes	down	BAF06260.2(Os01g0764900, partial [Oryza sativa Japonica Group])
Os04g0459500	0.21455	-2.22062	5.36194e-09	1.15837e-07	yes	down	XP_015635988.1(PREDICTED: glyceraldehyde-3-phosphate dehydrogenase A, chloroplastic [Oryza sativa Japonica Group])
Os07g0112100	0.104119	-3.2637	2.76613e-07	4.04348e-06	yes	down	XP_015645432.1(PREDICTED: flavin-containing monooxygenase FMO GS-OX-like 9 [Oryza sativa Japonica Group])
Os01g0182300	0.273424	-1.87079	9.25165e-05	0.000711631	yes	down	XP_015621894.1(PREDICTED: uncharacterized protein LOC4325362 [Oryza sativa Japonica Group])
Os03g0832800	0.253266	-1.98128	0.00221184	0.0108202	yes	down	XP_015629421.1(PREDICTED: probable glycerol-3-phosphate acyltransferase 3 [Oryza sativa Japonica Group])
Os06g0560300	0.285176	-1.81008	0.00461486	0.0198941	yes	down	BAS98246.1(Os06g0560300 [Oryza sativa Japonica Group])
Os06g0609450	0.459846	-1.12078	9.61651e-05	0.000736279	yes	down	XP_015641014.1(PREDICTED: ADP-ribosylation factor GTPase-activating protein AGD12 [Oryza sativa Japonica Group])
Os10g0532200	0.193387	-2.37044	0.00115272	0.00625914	yes	down	XP_015613391.1(PREDICTED: uncharacterized protein LOC4349215 [Oryza sativa Japonica Group])
Os01g0910500	0.0311359	-5.00528	7.35773e-12	2.51565e-10	yes	down	XP_015648516.1(PREDICTED: glycine-rich cell wall structural protein 1.8 [Oryza sativa Japonica Group])
Os04g0201800	0.111472	-3.16525	8.46282e-09	1.75729e-07	yes	down	BAS88068.1(Os04g0201800 [Oryza sativa Japonica Group])
Os06g0487380	0.399101	-1.32518	0.00145029	0.00761521	yes	down	XP_015642323.1(PREDICTED: uncharacterized protein LOC4341071 [Oryza sativa Japonica Group])
Os12g0135051	0.0201434	-5.63355	0.00221362	0.0108258	yes	down	XP_015618867.1(PREDICTED: phosphoglycerate mutase-like protein 4 [Oryza sativa Japonica Group])
Os05g0568600	0.246629	-2.01959	6.85566e-06	7.21027e-05	yes	down	EEC79715.1(hypothetical protein OsI_21030 [Oryza sativa Indica Group])
Os09g0389201	0.272777	-1.87421	0.00648744	0.0263024	yes	down
Os06g0206000	0.166909	-2.58286	1.4706e-05	0.000140829	yes	down	BAS96696.1(Os06g0206000, partial [Oryza sativa Japonica Group])
Os01g0716200	0.243177	-2.03992	0.00433828	0.0188943	yes	down	XP_015649647.1(PREDICTED: protein IQ-DOMAIN 31 isoform X1 [Oryza sativa Japonica Group])
Os02g0731700	0.202977	-2.30061	0.000131072	0.000967421	yes	down	XP_015622659.1(PREDICTED: zinc finger protein CONSTANS-LIKE 16 [Oryza sativa Japonica Group])
Os02g0647950	0.112003	-3.15839	0.00931087	0.0352487	yes	down	BAD25530.1(putative aldehyde dehydrogenase [Oryza sativa Japonica Group])
Os03g0773800	0.364575	-1.45571	0.000337691	0.00218828	yes	down	XP_015630602.1(PREDICTED: malate dehydrogenase, glyoxysomal-like [Oryza sativa Japonica Group])
Os11g0208900	0.311035	-1.68485	9.60912e-07	1.24993e-05	yes	down	XP_015617068.1(PREDICTED: LRR receptor-like serine/threonine-protein kinase GSO1 [Oryza sativa Japonica Group])
Os02g0715200	0.38428	-1.37977	0.00017626	0.00125211	yes	down	XP_015626788.1(PREDICTED: short-chain dehydrogenase/reductase family 42E member 1 [Oryza sativa Japonica Group])
Os05g0231700	0.464826	-1.10524	4.22072e-06	4.69145e-05	yes	down	XP_015640527.1(PREDICTED: probable aquaporin TIP4-1 [Oryza sativa Japonica Group])
Os01g0940000	0.452984	-1.14247	0.00421011	0.0184234	yes	down	XP_015621343.1(PREDICTED: cytokinin dehydrogenase 4 [Oryza sativa Japonica Group])
Os01g0171000	0.434227	-1.20348	0.000848139	0.00480505	yes	down	XP_015621261.1(PREDICTED: protein NSP-INTERACTING KINASE 3 [Oryza sativa Japonica Group])
Os07g0119100	0.1553	-2.68687	0.000575318	0.0034541	yes	down	BAS99832.1(Os07g0119100 [Oryza sativa Japonica Group])
Os01g0531500	0.455709	-1.13381	0.000903772	0.00507861	yes	down	XP_015623311.1(PREDICTED: protein usf [Oryza sativa Japonica Group])
Os06g0699600	0.0770444	-3.69817	1.95923e-20	1.81478e-18	yes	down	XP_015644406.1(PREDICTED: protein CHLOROPLAST IMPORT APPARATUS 2 [Oryza sativa Japonica Group])
Os03g0751100	0.256571	-1.96257	9.82676e-07	1.27357e-05	yes	down	XP_015630685.1(PREDICTED: oligopeptide transporter 3 [Oryza sativa Japonica Group])
Os11g0189600	0.491152	-1.02576	0.00468062	0.0201235	yes	down	XP_015617632.1(PREDICTED: parkeol synthase isoform X1 [Oryza sativa Japonica Group])
Os04g0337500	0.0546457	-4.19375	0.00109476	0.00599149	yes	down	Q0JE32.1(RecName: Full=Probable aldo-keto reductase 1)
Os07g0424400	0.40498	-1.30408	0.00437035	0.0190135	yes	down	XP_015646807.1(PREDICTED: probable cellulose synthase A catalytic subunit 3 [UDP-forming] [Oryza sativa Japonica Group])
Os05g0318600	0.0653511	-3.93565	0.00226816	0.0110424	yes	down	EAY97520.1(hypothetical protein OsI_19448 [Oryza sativa Indica Group])
Os10g0362700	0.139421	-2.84248	0.00276384	0.0129914	yes	down	XP_015613474.1(PREDICTED: uncharacterized protein LOC4348448 [Oryza sativa Japonica Group])
Os03g0838900	0.298368	-1.74483	5.08507e-07	7.03766e-06	yes	down	XP_015630048.1(PREDICTED: uncharacterized protein LOC4334719 [Oryza sativa Japonica Group])
Os05g0105800	0.383075	-1.3843	7.26058e-05	0.000575808	yes	down	XP_015638213.1(PREDICTED: protein EMBRYO SAC DEVELOPMENT ARREST 3, chloroplastic isoform X2 [Oryza sativa Japonica Group])
Os09g0517000	0.317428	-1.6555	8.07511e-06	8.329e-05	yes	down	BAD33829.1(unknown protein [Oryza sativa Japonica Group])
Os03g0343300	0.493535	-1.01878	0.00470561	0.0202115	yes	down	XP_015630923.1(PREDICTED: U3 small nucleolar RNA-associated protein 14 [Oryza sativa Japonica Group])
Os02g0171100	0.449499	-1.15361	0.0016923	0.00865978	yes	down	XP_015627707.1(PREDICTED: glyceraldehyde-3-phosphate dehydrogenase GAPCP1, chloroplastic [Oryza sativa Japonica Group])
Os03g0276300	0.469785	-1.08993	0.00883259	0.0337992	yes	down	XP_015629100.1(PREDICTED: dof zinc finger protein DOF3.6-like isoform X1 [Oryza sativa Japonica Group])
Os08g0511400	0.223492	-2.1617	0.00421065	0.0184234	yes	down	XP_015649088.1(PREDICTED: uncharacterized protein LOC4346009 [Oryza sativa Japonica Group])
Os06g0109200	0.306789	-1.70468	5.6648e-05	0.000461388	yes	down	XP_015642154.1(PREDICTED: WAT1-related protein At3g30340 [Oryza sativa Japonica Group])
Os01g0735300	0.113004	-3.14556	0.000354555	0.00228294	yes	down	XP_015635040.1(PREDICTED: anthocyanidin 5,3-O-glucosyltransferase [Oryza sativa Japonica Group])
Os09g0443700	0.197342	-2.34123	0.00249762	0.0119582	yes	down	EAZ09276.1(hypothetical protein OsI_31550 [Oryza sativa Indica Group])
Os02g0628200	0.119385	-3.06631	0.000481613	0.00296165	yes	down	XP_015623780.1(PREDICTED: uncharacterized membrane protein At1g06890 [Oryza sativa Japonica Group])
Os04g0627400	0.0880899	-3.50488	1.13175e-06	1.44758e-05	yes	down	EEC78064.1(hypothetical protein OsI_17524 [Oryza sativa Indica Group])
Os02g0752250	0.0751135	-3.73478	0.000140618	0.00103043	yes	down	XP_015623005.1(PREDICTED: probable beta-D-xylosidase 7 [Oryza sativa Japonica Group])
Os11g0183800	0.223559	-2.16127	4.40815e-05	0.000368785	yes	down	BAT12967.1(Os11g0183800 [Oryza sativa Japonica Group])
Os03g0127000	0.416157	-1.2648	0.000611858	0.00364185	yes	down	BAF10744.2(Os03g0127000 [Oryza sativa Japonica Group])
Os01g0768700	0.430973	-1.21433	0.000320686	0.00209099	yes	down	BAS74533.1(Os01g0768700, partial [Oryza sativa Japonica Group])
Os03g0752500	0.0200203	-5.64239	1.9417e-29	3.64473e-27	yes	down	BAS86426.1(Os03g0752500, partial [Oryza sativa Japonica Group])
Os01g0116650	0.0730562	-3.77485	0.00876495	0.0335721	yes	down	XP_015646869.1(PREDICTED: glycerophosphodiester phosphodiesterase protein kinase domain-containing GDPDL2 isoform X1 [Oryza sativa Japonica Group])
Os09g0307300	0.10852	-3.20397	3.7819e-05	0.000321808	yes	down	BAF24740.1(Os09g0307300 [Oryza sativa Japonica Group])
Os01g0228800	0.486847	-1.03846	0.000221047	0.00152035	yes	down	XP_015634227.1(PREDICTED: uncharacterized protein LOC4327191 isoform X1 [Oryza sativa Japonica Group])
Os08g0192100	0.169033	-2.56463	0.00382681	0.0169851	yes	down	EEC83028.1(hypothetical protein OsI_28109 [Oryza sativa Indica Group])
Os04g0470300	0.46163	-1.11519	0.0111596	0.0409564	yes	down	XP_015635421.1(PREDICTED: protein FATTY ACID EXPORT 1, chloroplastic [Oryza sativa Japonica Group])
Os06g0707200	0.304837	-1.71389	5.4981e-07	7.53934e-06	yes	down	XP_015643238.1(PREDICTED: protein O-linked-mannose beta-1,4-N-acetylglucosaminyltransferase 2 [Oryza sativa Japonica Group])
Os04g0271200	0.370968	-1.43064	0.000577317	0.00346378	yes	down	XP_015636440.1(PREDICTED: geranylgeranyl transferase type-1 subunit beta [Oryza sativa Japonica Group])
Os08g0546900	0.296588	-1.75347	0.010248	0.0381643	yes	down	BAT06547.1(Os08g0546900, partial [Oryza sativa Japonica Group])
Os03g0118600	0.353073	-1.50196	0.0120266	0.0435408	yes	down	XP_015631628.1(PREDICTED: dihydrodipicolinate reductase-like protein CRR1, chloroplastic isoform X1 [Oryza sativa Japonica Group])
Os06g0131800	0.0166919	-5.90471	0.000595659	0.00355589	yes	down	BAS95989.1(Os06g0131800 [Oryza sativa Japonica Group])
Os08g0566700	0.25577	-1.96708	0.000444851	0.00276813	yes	down	XP_015648284.1(PREDICTED: uncharacterized protein LOC4346359 isoform X1 [Oryza sativa Japonica Group])
Os01g0227400	0.10867	-3.20197	6.58837e-09	1.40091e-07	yes	down	XP_015649313.1(PREDICTED: cytochrome P450 71A1 [Oryza sativa Japonica Group])
Os06g0150500	0.273936	-1.86809	0.00820543	0.0318421	yes	down	XP_015642973.1(PREDICTED: rosmarinate synthase [Oryza sativa Japonica Group])
Os04g0509400	0.102661	-3.28404	2.51073e-08	4.65125e-07	yes	down	XP_015634238.1(PREDICTED: uncharacterized protein LOC4336363 [Oryza sativa Japonica Group])
Os04g0442000	0.309381	-1.69254	6.00455e-14	2.71874e-12	yes	down	CAE04227.2(OSJNBa0064D20.11 [Oryza sativa Japonica Group])
Os07g0657900	0.472434	-1.08182	0.00667402	0.0269547	yes	down	XP_015646853.1(PREDICTED: thioredoxin reductase NTRC [Oryza sativa Japonica Group])
Os02g0704000	0.00927049	-6.75314	6.34447e-84	2.99713e-80	yes	down	XP_015626662.1(PREDICTED: zeaxanthin 7,8(7',8')-cleavage dioxygenase, chromoplastic [Oryza sativa Japonica Group])
Os03g0852500	0.448649	-1.15634	0.00792042	0.0309266	yes	down	BAF13838.2(Os03g0852500, partial [Oryza sativa Japonica Group])
Os03g0195300	0.0405372	-4.62461	3.28521e-36	9.40567e-34	yes	down	XP_015630778.1(PREDICTED: low affinity sulfate transporter 3 isoform X1 [Oryza sativa Japonica Group])
Os05g0488600	0.213681	-2.22647	3.16935e-12	1.13281e-10	yes	down	XP_015640413.1(PREDICTED: uncharacterized protein LOC4339151 isoform X1 [Oryza sativa Japonica Group])
Os12g0438300	0.171561	-2.54321	9.44749e-06	9.57039e-05	yes	down	XP_015618565.1(PREDICTED: disease resistance protein RGA2 [Oryza sativa Japonica Group])
Os04g0186400	0.030414	-5.03912	1.60211e-17	1.10219e-15	yes	down	XP_015636813.1(PREDICTED: probable inorganic phosphate transporter 1-4 [Oryza sativa Japonica Group])
Os04g0431700	0.41688	-1.2623	0.00518032	0.0218077	yes	down	BAH92674.1(Os04g0431700 [Oryza sativa Japonica Group])
Os11g0696200	0.46994	-1.08945	0.00175952	0.00894725	yes	down	XP_015617859.1(PREDICTED: ATP-citrate synthase alpha chain protein 2 [Oryza sativa Japonica Group])
Os03g0712300	0.495183	-1.01397	0.000420671	0.00263561	yes	down	XP_015632881.1(PREDICTED: ubiquitin-conjugating enzyme E2 variant 1D [Oryza sativa Japonica Group])
Os05g0279900	0.096726	-3.36995	3.54214e-11	1.09605e-09	yes	down	BAS93135.1(Os05g0279900 [Oryza sativa Japonica Group])
Os01g0805300	0.44336	-1.17345	0.00860742	0.0331164	yes	down	XP_015614862.1(PREDICTED: psbP domain-containing protein 6, chloroplastic [Oryza sativa Japonica Group])
Os03g0267600	0.393168	-1.34678	0.000709074	0.00411844	yes	down	XP_015631381.1(PREDICTED: uncharacterized protein LOC4332366 [Oryza sativa Japonica Group])
Os04g0154800	0.159726	-2.64633	0.00205072	0.0101654	yes	down	XP_015634313.1(PREDICTED: uncharacterized protein LOC4335030 [Oryza sativa Japonica Group])
Os07g0147500	0.0779709	-3.68092	2.10182e-64	2.70791e-61	yes	down	XP_015647559.1(PREDICTED: photosystem II 10 kDa polypeptide, chloroplastic [Oryza sativa Japonica Group])
Os02g0678400	0.4888	-1.03268	0.000451033	0.00279957	yes	down	XP_015627488.1(PREDICTED: bifunctional dTDP-4-dehydrorhamnose 3,5-epimerase/dTDP-4-dehydrorhamnose reductase [Oryza sativa Japonica Group])
Os05g0531500	0.483558	-1.04824	1.42665e-05	0.000137121	yes	down	XP_015640723.1(PREDICTED: uncharacterized protein LOC4339416 [Oryza sativa Japonica Group])
Os01g0214800	0.414871	-1.26926	3.23189e-06	3.69821e-05	yes	down	XP_015648138.1(PREDICTED: GDSL esterase/lipase At5g45910 [Oryza sativa Japonica Group])
Os05g0508900	0.0467391	-4.41923	1.13007e-14	5.63922e-13	yes	down	AAT44264.1(unknown protein [Oryza sativa Japonica Group])
Os01g0878400	0.387275	-1.36857	0.00259479	0.0123463	yes	down	XP_015616873.1(PREDICTED: amino acid permease 8 [Oryza sativa Japonica Group])
Os03g0713100	0.398144	-1.32864	0.00213112	0.0104978	yes	down	XP_015630642.1(PREDICTED: dynamin-related protein 1C [Oryza sativa Japonica Group])
Os01g0252600	0.342142	-1.54733	0.00193087	0.00966937	yes	down	XP_015642093.1(PREDICTED: uncharacterized protein LOC4327111 isoform X2 [Oryza sativa Japonica Group])
Os10g0206500	0.176096	-2.50557	3.37517e-08	6.04715e-07	yes	down	XP_015612828.1(PREDICTED: uncharacterized protein LOC4348273 [Oryza sativa Japonica Group])
Os05g0119700	0.219169	-2.18988	0.000159643	0.00115255	yes	down	BAF16400.1(Os05g0119700, partial [Oryza sativa Japonica Group])
Os06g0643700	0.212129	-2.23698	0.00083986	0.00476672	yes	down	XP_015640976.1(PREDICTED: heptahelical transmembrane protein ADIPOR1 [Oryza sativa Japonica Group])
Os08g0463500	0.360704	-1.47111	0.000240872	0.00163645	yes	down	XP_006659482.1(PREDICTED: zinc finger protein 8-like [Oryza brachyantha])
Os02g0687900	0.296195	-1.75538	0.0110816	0.0407073	yes	down	BAD07656.1(putative serine carboxypeptidase [Oryza sativa Japonica Group])
Os01g0934400	0.483271	-1.04909	5.96586e-06	6.38581e-05	yes	down	XP_015627098.1(PREDICTED: psbP domain-containing protein 7, chloroplastic [Oryza sativa Japonica Group])
Os03g0837900	0.459169	-1.1229	8.15709e-06	8.40438e-05	yes	down	XP_015630044.1(PREDICTED: uncharacterized protein LOC4334714 [Oryza sativa Japonica Group])
Os11g0572200	0.163718	-2.61072	1.36081e-05	0.000131821	yes	down	XP_015615690.1(PREDICTED: uncharacterized protein LOC4350755 isoform X2 [Oryza sativa Japonica Group])
Os05g0224700	0.114252	-3.12971	4.39079e-06	4.85953e-05	yes	down	BAS92884.1(Os05g0224700 [Oryza sativa Japonica Group])
Os08g0103000	0.416258	-1.26445	1.30097e-05	0.000126806	yes	down	BAT03418.1(Os08g0103000, partial [Oryza sativa Japonica Group])
Os09g0313550	0.3281	-1.60779	0.00218505	0.0107132	yes	down	XP_015612556.1(PREDICTED: disease resistance RPP13-like protein 4 isoform X1 [Oryza sativa Japonica Group])
Os12g0530100	0.231329	-2.11198	1.71458e-05	0.000161348	yes	down	XP_015618320.1(PREDICTED: peroxidase 24 [Oryza sativa Japonica Group])
Os03g0856700	0.351242	-1.50946	0.00107357	0.00588506	yes	down	XP_015628526.1(PREDICTED: gibberellin 20 oxidase 1 [Oryza sativa Japonica Group])
Os01g0372700	0.468734	-1.09316	4.34575e-05	0.000364426	yes	down	XP_015621402.1(PREDICTED: asparagine--tRNA ligase, cytoplasmic 3 [Oryza sativa Japonica Group])
Os09g0453900	0.428808	-1.2216	5.97847e-06	6.39448e-05	yes	down	XP_015651161.1(PREDICTED: radial spoke head 10 homolog B isoform X1 [Oryza sativa Japonica Group])
Os08g0193100	0.175045	-2.5142	0.000234665	0.00160163	yes	down	XP_015648843.1(PREDICTED: solanesyl-diphosphate synthase 1, mitochondrial-like isoform X1 [Oryza sativa Japonica Group])
Os03g0298700	0.40476	-1.30486	0.000266098	0.00178094	yes	down	XP_015633219.1(PREDICTED: protein SCAR2 [Oryza sativa Japonica Group])
Os04g0589400	0.126871	-2.97856	9.34263e-06	9.47772e-05	yes	down	XP_015633599.1(PREDICTED: formin-like protein 20 [Oryza sativa Japonica Group])
Os10g0445900	0.308813	-1.69519	0.00244976	0.0117588	yes	down	BAF26627.1(Os10g0445900, partial [Oryza sativa Japonica Group])
Os08g0119700	0.25793	-1.95495	8.60389e-05	0.000668683	yes	down	BAT03583.1(Os08g0119700 [Oryza sativa Japonica Group])
Os03g0730000	0.363106	-1.46154	4.80721e-07	6.68903e-06	yes	down	XP_015632629.1(PREDICTED: lecithin-cholesterol acyltransferase-like 1 [Oryza sativa Japonica Group])
Os11g0290600	0.0481775	-4.3755	0.000654087	0.00385195	yes	down	AAX92964.1(hypothetical protein LOC_Os11g18660 [Oryza sativa Japonica Group])
Os03g0371300	0.130731	-2.93533	1.41452e-05	0.000136093	yes	down	BAS84367.1(Os03g0371300 [Oryza sativa Japonica Group])
Os09g0356800	0.00615539	-7.34393	1.88236e-13	7.98706e-12	yes	down	XP_015610896.1(PREDICTED: probable LRR receptor-like serine/threonine-protein kinase At1g51810 [Oryza sativa Japonica Group])
Os07g0294100	0.0999222	-3.32305	0.0138455	0.0487255	yes	down	BAT01042.1(Os07g0294100 [Oryza sativa Japonica Group])
Os05g0256500	0.229853	-2.12121	9.86436e-12	3.30101e-10	yes	down	BAS93051.1(Os05g0256500 [Oryza sativa Japonica Group])
Os12g0224000	0.362314	-1.46469	5.48086e-05	0.000447693	yes	down	BAF29442.1(Os12g0224000, partial [Oryza sativa Japonica Group])
Os04g0639200	0.20166	-2.31	3.66892e-12	1.29827e-10	yes	down	CAH67810.1(OSIGBa0138H21-OSIGBa0138E01.1 [Oryza sativa])
Os01g0231000	0.409966	-1.28642	7.71163e-06	8.00067e-05	yes	down	XP_015621955.1(PREDICTED: auxin-responsive protein IAA3 [Oryza sativa Japonica Group])
Os10g0562200	0.0726361	-3.78317	0.00214939	0.0105676	yes	down	BAT12071.1(Os10g0562200 [Oryza sativa Japonica Group])
Os01g0883000	0.272214	-1.87719	0.000207999	0.00144463	yes	down	BAS75577.1(Os01g0883000 [Oryza sativa Japonica Group])
Os12g0117500	0.231901	-2.10842	2.36629e-11	7.50226e-10	yes	down	XP_015620162.1(PREDICTED: root phototropism protein 2 isoform X1 [Oryza sativa Japonica Group])
Os04g0509000	0.295883	-1.7569	0.000106241	0.000803656	yes	down	BAF15189.1(Os04g0509000, partial [Oryza sativa Japonica Group])
Os08g0535900	0.436203	-1.19693	0.000131069	0.000967421	yes	down	BAD01225.1(unknown protein [Oryza sativa Japonica Group])
Os01g0101300	0.471093	-1.08592	0.00191266	0.00959683	yes	down	XP_015620831.1(PREDICTED: snurportin-1 [Oryza sativa Japonica Group])
Os09g0462100	0.271076	-1.88323	6.14584e-07	8.3428e-06	yes	down	XP_015651279.1(PREDICTED: probable carboxylesterase 2 [Oryza sativa Japonica Group])
Os06g0214850	0.373362	-1.42135	1.11674e-07	1.78126e-06	yes	down	BAS96768.1(Os06g0214850, partial [Oryza sativa Japonica Group])
Os02g0277700	0.105285	-3.24763	0.00103159	0.00569412	yes	down	BAS78100.1(Os02g0277700, partial [Oryza sativa Japonica Group])
Os03g0389100	0.446711	-1.16259	7.83484e-05	0.000614984	yes	down	XP_015628783.1(PREDICTED: metacaspase-2 isoform X2 [Oryza sativa Japonica Group])
Os02g0213100	0.191854	-2.38192	1.05512e-05	0.000105527	yes	down	BAD25120.1(unknown protein [Oryza sativa Japonica Group])
Os06g0619132	0.185397	-2.43131	0.00363033	0.0162428	yes	down	BAS98645.1(Os06g0619200 [Oryza sativa Japonica Group])
Os09g0386200	0.306355	-1.70672	1.57963e-05	0.000150144	yes	down	XP_015651212.1(PREDICTED: U-box domain-containing protein 39 [Oryza sativa Japonica Group])
Os11g0645400	0.132947	-2.91108	2.85517e-05	0.000252266	yes	down	EAY99646.1(hypothetical protein OsI_21624 [Oryza sativa Indica Group])
Os03g0184300	0.289175	-1.78998	0.000955653	0.00532864	yes	down	XP_015633228.1(PREDICTED: UDP-glucuronate:xylan alpha-glucuronosyltransferase 2 isoform X1 [Oryza sativa Japonica Group])
Os03g0793800	0.150672	-2.73052	1.43414e-06	1.79071e-05	yes	down	XP_015628338.1(PREDICTED: non-specific lipid transfer protein GPI-anchored 2 [Oryza sativa Japonica Group])
Os02g0280500	0.181695	-2.46041	4.93899e-05	0.000407661	yes	down	BAD28547.1(putative glyoxalase I [Oryza sativa Japonica Group])
Os03g0852000	0.291018	-1.78082	0.000471868	0.00290753	yes	down	XP_015628588.1(PREDICTED: putative pentatricopeptide repeat-containing protein At1g03510 isoform X1 [Oryza sativa Japonica Group])
Os02g0651900	0.335032	-1.57763	0.00154472	0.00802923	yes	down
Os11g0530700	0.0977279	-3.35509	2.83628e-05	0.000251066	yes	down
Os01g0603300	0.366188	-1.44934	0.000477389	0.00293835	yes	down	XP_015648805.1(PREDICTED: uncharacterized protein LOC4324094 [Oryza sativa Japonica Group])
Os01g0601200	0.144826	-2.78761	0.00301485	0.013945	yes	down	BAF05409.1(Os01g0601200, partial [Oryza sativa Japonica Group])
Os11g0591300	0.283475	-1.81871	0.00911761	0.0346792	yes	down	EAZ18954.1(hypothetical protein OsJ_34491 [Oryza sativa Japonica Group])
Os10g0492300	0.111489	-3.16503	2.00179e-15	1.08695e-13	yes	down	BAF26845.1(Os10g0492300 [Oryza sativa Japonica Group])
Os03g0836000	0.399214	-1.32477	0.00276729	0.012999	yes	down	XP_015629761.1(PREDICTED: actin-3 [Oryza sativa Japonica Group])
Os11g0449600	0.0601146	-4.05614	3.2648e-06	3.73134e-05	yes	down	XP_015616720.1(PREDICTED: uncharacterized protein LOC4350443 [Oryza sativa Japonica Group])
Os09g0513200	0.205842	-2.28039	0.000452554	0.00280682	yes	down	XP_015610739.1(PREDICTED: solute carrier family 35 member F1 [Oryza sativa Japonica Group])
Os11g0150200	0.439212	-1.18701	0.000531802	0.00322909	yes	down	EEE60083.1(hypothetical protein OsJ_12919 [Oryza sativa Japonica Group])
Os02g0675700	0.410596	-1.28421	0.00443808	0.019258	yes	down	XP_015623664.1(PREDICTED: probable methyltransferase PMT15 [Oryza sativa Japonica Group])
Os01g0891000	0.163045	-2.61666	0.00529931	0.0222031	yes	down	XP_015621104.1(PREDICTED: beta-hexosaminidase 3 [Oryza sativa Japonica Group])
Os11g0242100	0.253754	-1.9785	7.16402e-06	7.49565e-05	yes	down	XP_015617334.1(PREDICTED: non-lysosomal glucosylceramidase isoform X1 [Oryza sativa Japonica Group])
Os04g0518100	0.355155	-1.49348	2.63658e-07	3.87409e-06	yes	down	XP_015635507.1(PREDICTED: phenylalanine ammonia-lyase-like [Oryza sativa Japonica Group])
Os01g0919700	0.454169	-1.1387	0.0021549	0.0105892	yes	down	XP_015621856.1(PREDICTED: haloalkane dehalogenase [Oryza sativa Japonica Group])
Os06g0218900	0.17057	-2.55156	0.000300694	0.00197884	yes	down	XP_015641112.1(PREDICTED: LMBR1 domain-containing protein 2 homolog A isoform X1 [Oryza sativa Japonica Group])
Os07g0188266	0.339273	-1.55948	4.4983e-07	6.29007e-06	yes	down	XP_015644659.1(PREDICTED: protein CHUP1, chloroplastic [Oryza sativa Japonica Group])
Os06g0244700	0.384419	-1.37925	0.00365006	0.0163131	yes	down	BAS97019.1(Os06g0244700 [Oryza sativa Japonica Group])
Os01g0602800	0.231435	-2.11132	1.58128e-05	0.000150201	yes	down	XP_015648735.1(PREDICTED: inactive protein kinase SELMODRAFT_444075 isoform X1 [Oryza sativa Japonica Group])
Os05g0210100	0.339604	-1.55807	1.46209e-06	1.8216e-05	yes	down	XP_015639826.1(PREDICTED: GDSL esterase/lipase At1g28580 [Oryza sativa Japonica Group])
Os09g0565200	0.337849	-1.56555	8.43194e-05	0.000657121	yes	down	XP_015611613.1(PREDICTED: 28 kDa ribonucleoprotein, chloroplastic [Oryza sativa Japonica Group])
Os12g0106525	0.0640591	-3.96445	0.000198205	0.00138749	yes	down	EEE52613.1(hypothetical protein OsJ_34944 [Oryza sativa Japonica Group])
Os02g0590400	0.146463	-2.77139	0.000140053	0.00102708	yes	down	XP_015623535.1(PREDICTED: lecithin-cholesterol acyltransferase-like 1 [Oryza sativa Japonica Group])
Os03g0162500	0.322807	-1.63125	0.000346189	0.00223466	yes	down	XP_015628737.1(PREDICTED: uncharacterized protein LOC4331713 [Oryza sativa Japonica Group])
Os04g0638100	0.264652	-1.91783	0.00141483	0.00746359	yes	down	XP_015633931.1(PREDICTED: phenolic glucoside malonyltransferase 1 [Oryza sativa Japonica Group])
Os07g0679700	0.352121	-1.50586	1.73358e-07	2.6375e-06	yes	down	XP_015646777.1(PREDICTED: B3 domain-containing protein Os07g0679700 isoform X1 [Oryza sativa Japonica Group])
Os11g0635000	0.11757	-3.08841	0.000261849	0.00175683	yes	down	XP_015617906.1(PREDICTED: uncharacterized protein LOC4350978 isoform X1 [Oryza sativa Japonica Group])
Os08g0396500	0.00502973	-7.6353	3.04794e-07	4.42123e-06	yes	down	BAC98519.1(hypothetical protein [Oryza sativa Japonica Group])
Os08g0269700	0.157808	-2.66376	9.22341e-05	0.000710017	yes	down	XP_015651101.1(PREDICTED: uncharacterized protein LOC4345134 [Oryza sativa Japonica Group])
Os06g0700500	0.448239	-1.15766	0.00599102	0.0246153	yes	down	XP_015640889.1(PREDICTED: uncharacterized protein LOC4341964 isoform X1 [Oryza sativa Japonica Group])
Os02g0821400	0.396772	-1.33362	0.00200203	0.00995888	yes	down	XP_015623697.1(PREDICTED: calmodulin-binding receptor-like cytoplasmic kinase 2 [Oryza sativa Japonica Group])
Os08g0488800	0.340005	-1.55637	1.06999e-05	0.000106901	yes	down	XP_015648402.1(PREDICTED: UDP-glycosyltransferase 89B1 isoform X2 [Oryza sativa Japonica Group])
Os07g0562700	0.146758	-2.76849	2.87677e-13	1.19035e-11	yes	down	XP_015646539.1(PREDICTED: chlorophyll a-b binding protein of LHCII type III, chloroplastic [Oryza sativa Japonica Group])
Os10g0208600	0.340278	-1.55521	0.000120971	0.000901607	yes	down	XP_015614271.1(PREDICTED: uncharacterized protein LOC4348279 isoform X1 [Oryza sativa Japonica Group])
Os06g0184733	0.468351	-1.09434	0.00137194	0.00726302	yes	down	EEE65222.1(hypothetical protein OsJ_20370 [Oryza sativa Japonica Group])
Os10g0318700	0.108435	-3.20509	0.00773316	0.0303375	yes	down	BAH94802.1(Os10g0318700 [Oryza sativa Japonica Group])
Os02g0825700	0.331983	-1.59082	0.00594766	0.0244603	yes	down	BAG93459.1(unnamed protein product [Oryza sativa Japonica Group])
Os09g0361300	0.440373	-1.1832	0.000367895	0.00235771	yes	down	BAD23329.1(unknown protein [Oryza sativa Japonica Group])
Os06g0230301	0.037092	-4.75275	0.00104596	0.00576287	yes	down	XP_015644248.1(PREDICTED: probable mannan synthase 3 [Oryza sativa Japonica Group])
Os09g0529400	0.394827	-1.34071	0.0141435	0.0494978	yes	down	XP_015612185.1(PREDICTED: uncharacterized protein LOC4347656 [Oryza sativa Japonica Group])
Os11g0661300	0.390755	-1.35567	3.44581e-05	0.000297315	yes	down	XP_015615607.1(PREDICTED: ADP,ATP carrier protein ER-ANT1 [Oryza sativa Japonica Group])
Os07g0619200	0.349487	-1.51669	6.68089e-09	1.41739e-07	yes	down	BAF22206.1(Os07g0619200, partial [Oryza sativa Japonica Group])
Os03g0120200	0.488289	-1.03419	3.92184e-05	0.000332318	yes	down	XP_015628643.1(PREDICTED: uncharacterized protein LOC4331430 isoform X1 [Oryza sativa Japonica Group])
Os02g0303500	0.285635	-1.80775	0.010506	0.0389246	yes	down	XP_015624152.1(PREDICTED: glycine-rich cell wall structural protein 1 [Oryza sativa Japonica Group])
Os05g0556400	0.202749	-2.30224	0.00148999	0.00778819	yes	down	XP_015637904.1(PREDICTED: cytochrome b561 and DOMON domain-containing protein At3g61750 [Oryza sativa Japonica Group])
Os02g0770800	0.0273633	-5.19161	0.000802629	0.00458479	yes	down	XP_015622710.1(PREDICTED: nitrate reductase [NAD(P)H] [Oryza sativa Japonica Group])
Os10g0190100	0.00261625	-8.57828	8.48981e-11	2.48334e-09	yes	down	BAT10184.1(Os10g0190100, partial [Oryza sativa Japonica Group])
Os03g0179900	0.349839	-1.51524	1.81653e-08	3.46719e-07	yes	down	XP_015630875.1(PREDICTED: probable lipoxygenase 6 [Oryza sativa Japonica Group])
Os03g0249400	0.294682	-1.76277	0.0102236	0.0380935	yes	down	XP_015628712.1(PREDICTED: 40S ribosomal protein S20-1 [Oryza sativa Japonica Group])
Os01g0817100	0.37191	-1.42698	2.97793e-07	4.33076e-06	yes	down	XP_015624087.1(PREDICTED: transmembrane protein 56-B isoform X1 [Oryza sativa Japonica Group])
Os02g0731600	0.100211	-3.31889	1.02004e-08	2.07254e-07	yes	down	XP_015622660.1(PREDICTED: protein CURVATURE THYLAKOID 1A, chloroplastic [Oryza sativa Japonica Group])
Os01g0175700	0.00986615	-6.6633	3.20035e-27	5.01165e-25	yes	down	XP_015628053.1(PREDICTED: boron transporter 4-like [Oryza sativa Japonica Group])
Os10g0140700	0.0639961	-3.96587	4.40941e-19	3.61215e-17	yes	down	BAT09843.1(Os10g0140700 [Oryza sativa Japonica Group])
Os04g0621100	0.349111	-1.51824	0.00934141	0.0353408	yes	down	BAF15825.1(Os04g0621100 [Oryza sativa Japonica Group])
Os04g0445300	0.114327	-3.12876	9.55496e-06	9.65511e-05	yes	down	XP_015635155.1(PREDICTED: uncharacterized protein LOC4335958 [Oryza sativa Japonica Group])
Os01g0108600	0.19463	-2.3612	1.89964e-06	2.30198e-05	yes	down	XP_015622948.1(PREDICTED: uncharacterized protein LOC4326163 [Oryza sativa Japonica Group])
Os01g0855200	0.190845	-2.38953	1.07354e-16	6.79206e-15	yes	down	XP_015622042.1(PREDICTED: uncharacterized protein LOC4324827 [Oryza sativa Japonica Group])
Os04g0578200	0.343533	-1.54148	2.61266e-08	4.81804e-07	yes	down	BAS90625.1(Os04g0578200 [Oryza sativa Japonica Group])
Os01g0294700	0.182303	-2.45559	0.0010564	0.00581182	yes	down	EAY73614.1(hypothetical protein OsI_01501 [Oryza sativa Indica Group])
Os01g0886900	0.443147	-1.17414	1.01112e-10	2.92442e-09	yes	down	BAS75618.1(Os01g0886900 [Oryza sativa Japonica Group])
Os02g0720900	0.17916	-2.48068	5.29597e-08	9.08651e-07	yes	down	XP_015626129.1(PREDICTED: protein ASPARTIC PROTEASE IN GUARD CELL 1 [Oryza sativa Japonica Group])
Os10g0545100	0.481246	-1.05515	0.00803218	0.0312425	yes	down	XP_015614211.1(PREDICTED: uncharacterized protein LOC4349277 [Oryza sativa Japonica Group])
Os01g0927500	0.258183	-1.95353	2.62226e-06	3.07257e-05	yes	down	XP_015627630.1(PREDICTED: inactive leucine-rich repeat receptor-like protein kinase CORYNE [Oryza sativa Japonica Group])
Os07g0587500	0.359237	-1.47699	1.34406e-06	1.6924e-05	yes	down	XP_015645228.1(PREDICTED: U-box domain-containing protein 4 [Oryza sativa Japonica Group])
Os12g0454800	0.274105	-1.8672	0.000845267	0.00479357	yes	down	EAY83013.1(hypothetical protein OsI_38233 [Oryza sativa Indica Group])
Os11g0416900	0.300229	-1.73586	6.66862e-07	8.98789e-06	yes	down	XP_015615300.1(PREDICTED: ABC transporter G family member 28 [Oryza sativa Japonica Group])
Os07g0252400	0.443213	-1.17393	0.0125152	0.0449139	yes	down	XP_015647044.1(PREDICTED: probable cellulose synthase A catalytic subunit 6 [UDP-forming] [Oryza sativa Japonica Group])
Os02g0134000	0.200014	-2.32183	1.37474e-06	1.7272e-05	yes	down	BAS76845.1(Os02g0134000, partial [Oryza sativa Japonica Group])
Os01g0150950	0.283407	-1.81905	0.00151196	0.00788789	yes	down	BAS70421.1(Os01g0150950 [Oryza sativa Japonica Group])
Os03g0684700	0.100551	-3.314	7.25145e-07	9.68135e-06	yes	down	XP_015633045.1(PREDICTED: uncharacterized protein LOC4333744 [Oryza sativa Japonica Group])
Os01g0168800	0.160299	-2.64116	2.16302e-06	2.57491e-05	yes	down	XP_015625889.1(PREDICTED: uncharacterized protein Mb2734 [Oryza sativa Japonica Group])
Os09g0443800	0.0956174	-3.38658	0.00612057	0.0250696	yes	down	XP_015611410.1(PREDICTED: protein BIG GRAIN 1-like [Oryza sativa Japonica Group])
Os08g0531100	0.252239	-1.98714	0.00224731	0.0109578	yes	down	XP_015650408.1(PREDICTED: 65-kDa microtubule-associated protein 8 isoform X1 [Oryza sativa Japonica Group])
Os03g0710600	0.486579	-1.03925	0.00171504	0.00876031	yes	down	XP_015628600.1(PREDICTED: uncharacterized protein LOC4333878 [Oryza sativa Japonica Group])
Os04g0163700	0.396684	-1.33394	0.000115727	0.000866393	yes	down	BAS87858.1(Os04g0163700, partial [Oryza sativa Japonica Group])
Os01g0155500	0.303622	-1.71965	3.17666e-08	5.73498e-07	yes	down	BAS70479.1(Os01g0155500, partial [Oryza sativa Japonica Group])
Os12g0169100	0.278268	-1.84545	4.86507e-08	8.42311e-07	yes	down	XP_015620247.1(PREDICTED: filament-like plant protein 3 [Oryza sativa Japonica Group])
Os02g0776400	0.284343	-1.81429	0.00940536	0.0355258	yes	down	XP_015623432.1(PREDICTED: nuclear transcription factor Y subunit A-4 isoform X1 [Oryza sativa Japonica Group])
Os08g0475400	0.381757	-1.38927	1.92786e-08	3.66733e-07	yes	down	XP_015650811.1(PREDICTED: probable carboxylesterase 12 [Oryza sativa Japonica Group])
Os01g0369900	0.408788	-1.29058	0.000623508	0.00369335	yes	down	Q0JMR0.1(RecName: Full=Putative 12-oxophytodienoate reductase 10; AltName: Full=OPDA-reductase 10; Short=OsOPR10)
Os03g0162400	0.245011	-2.02908	4.04283e-07	5.72092e-06	yes	down	EAY88653.1(hypothetical protein OsI_10127 [Oryza sativa Indica Group])
Os02g0765900	0.144984	-2.78603	1.96122e-05	0.000181189	yes	down	BAD53072.1(putative ferredoxin--nitrite reductase, chloroplast precursor [Oryza sativa Japonica Group])
Os07g0599700	0.243165	-2.03999	0.00169315	0.00866256	yes	down	XP_015646049.1(PREDICTED: proteoglycan 4 [Oryza sativa Japonica Group])
Os01g0872300	0.0372566	-4.74636	0.00599272	0.0246153	yes	down	BAD82716.1(putative peptide transporter [Oryza sativa Japonica Group])
Os09g0518900	0.315441	-1.66456	0.00216819	0.0106416	yes	down	XP_015610684.1(PREDICTED: uncharacterized protein LOC4347599 [Oryza sativa Japonica Group])
Os08g0531000	0.110225	-3.18147	2.51958e-08	4.66459e-07	yes	down	XP_015650514.1(PREDICTED: nucleotide pyrophosphatase/phosphodiesterase [Oryza sativa Japonica Group])
Os10g0539900	0.363284	-1.46083	7.93928e-14	3.53822e-12	yes	down	AAG46115.1(putative sugar transporter [Oryza sativa Japonica Group])
Os11g0473000	0.483914	-1.04718	0.00017232	0.00122689	yes	down	XP_015617665.1(PREDICTED: ER lumen protein-retaining receptor [Oryza sativa Japonica Group])
Os02g0646500	0.147039	-2.76573	0.000142841	0.00104428	yes	down	XP_015623875.1(PREDICTED: aldehyde dehydrogenase family 3 member F1 [Oryza sativa Japonica Group])
Os10g0355800	0.172043	-2.53916	9.97014e-05	0.000759456	yes	down	BAT10475.1(Os10g0355800 [Oryza sativa Japonica Group])
Os02g0108800	0.0696494	-3.84375	8.99024e-05	0.000694808	yes	down	XP_015623421.1(PREDICTED: cytochrome P450 89A2 [Oryza sativa Japonica Group])
Os04g0688600	0.335202	-1.5769	0.00120463	0.00649374	yes	down	XP_015635543.1(PREDICTED: cationic peroxidase SPC4 isoform X3 [Oryza sativa Japonica Group])
Os02g0581100	0.263872	-1.92209	0.000118479	0.000885363	yes	down	XP_015623863.1(PREDICTED: photosystem II 5 kDa protein, chloroplastic [Oryza sativa Japonica Group])
Os01g0117450	0.0228449	-5.45198	0.00394191	0.0174386	yes	down	XP_015643227.1(PREDICTED: probable receptor-like protein kinase At1g67000 [Oryza sativa Japonica Group])
Os12g0226900	0.459176	-1.12288	7.89667e-06	8.16277e-05	yes	down	XP_015620335.1(PREDICTED: 2-alkenal reductase (NADP(+)-dependent) [Oryza sativa Japonica Group])
Os12g0624000	0.230359	-2.11805	1.13503e-05	0.000112684	yes	down	XP_015619851.1(PREDICTED: 5-methyltetrahydropteroyltriglutamate--homocysteine methyltransferase 2 [Oryza sativa Japonica Group])
Os08g0187500	0.499466	-1.00154	2.36841e-07	3.50366e-06	yes	down	XP_015650023.1(PREDICTED: homeobox-leucine zipper protein ROC1 isoform X2 [Oryza sativa Japonica Group])
Os07g0645500	0.217333	-2.20202	0.00201644	0.0100186	yes	down	XP_015645060.1(PREDICTED: uncharacterized protein LOC4344096 [Oryza sativa Japonica Group])
Os01g0269800	0.26762	-1.90174	0.0042272	0.0184844	yes	down	XP_015622328.1(PREDICTED: putative disease resistance RPP13-like protein 3 [Oryza sativa Japonica Group])
Os06g0220900	0.11051	-3.17775	0.00573599	0.023724	yes	down	BAD37673.1(unknown protein [Oryza sativa Japonica Group])
Os03g0734500	0.143933	-2.79653	0.00135598	0.00718523	yes	down	XP_015630004.1(PREDICTED: uncharacterized protein LOC4334017 [Oryza sativa Japonica Group])
Os11g0118400	0.0841098	-3.57158	1.90964e-17	1.30113e-15	yes	down	BAF27442.2(Os11g0118500 [Oryza sativa Japonica Group])
Os12g0138500	0.45222	-1.1449	0.00744284	0.0294472	yes	down	BAT15819.1(Os12g0138500, partial [Oryza sativa Japonica Group])
Os07g0649400	0.171387	-2.54467	0.0107449	0.0396786	yes	down	BAT02944.1(Os07g0649450 [Oryza sativa Japonica Group])
Os01g0857400	0.262965	-1.92706	5.33103e-08	9.14112e-07	yes	down	XP_015620994.1(PREDICTED: GABA transporter 1 [Oryza sativa Japonica Group])
Os01g0926450	0.0090858	-6.78217	1.25339e-05	0.000122928	yes	down	EAY77054.1(hypothetical protein OsI_05011 [Oryza sativa Indica Group])
Os11g0626700	0.128053	-2.96519	5.86702e-13	2.32906e-11	yes	down	BAF28673.1(Os11g0626700 [Oryza sativa Japonica Group])
Os05g0442550	0.249332	-2.00386	6.39774e-05	0.000515456	yes	down	CAJ86258.1(H0801D08.16 [Oryza sativa])
Os12g0265100	0.2785	-1.84425	1.58845e-06	1.96008e-05	yes	down	XP_015618471.1(PREDICTED: isoflavone reductase homolog [Oryza sativa Japonica Group])
Os01g0215500	0.239419	-2.06239	0.00764624	0.0300548	yes	down	BAD73008.1(putative esterase [Oryza sativa Japonica Group])
Os06g0274300	0.23408	-2.09493	9.5626e-08	1.55059e-06	yes	down	XP_015643911.1(PREDICTED: protein NSP-INTERACTING KINASE 2 isoform X1 [Oryza sativa Japonica Group])
Os01g0950200	0.0588151	-4.08767	0.00301489	0.013945	yes	down	XP_015622861.1(PREDICTED: glutathione transferase GST 23 [Oryza sativa Japonica Group])
Os07g0656900	0.453484	-1.14088	0.000132472	0.000977301	yes	down	BAF22422.1(Os07g0656900, partial [Oryza sativa Japonica Group])
Os11g0197500	0.290977	-1.78102	0.0130107	0.0463635	yes	down	XP_015616520.1(PREDICTED: uncharacterized protein LOC4349996 [Oryza sativa Japonica Group])
Os04g0458000	0.0246087	-5.34469	0.00755159	0.0297819	yes	down	EEE61115.1(hypothetical protein OsJ_15039 [Oryza sativa Japonica Group])
Os04g0587300	0.0148751	-6.07096	0.000942008	0.0052601	yes	down	XP_015636946.1(PREDICTED: probable purine permease 11 isoform X1 [Oryza sativa Japonica Group])
Os07g0523600	0.193658	-2.36842	8.4152e-07	1.1094e-05	yes	down	BAF21733.1(Os07g0523600, partial [Oryza sativa Japonica Group])
Os04g0419750	0.058567	-4.09377	0.00478344	0.0204806	yes	down	BAF14691.2(Os04g0419700 [Oryza sativa Japonica Group])
Os01g0723000	0.000865107	-10.1748	7.6731e-05	0.000604129	yes	down	EAZ13383.1(hypothetical protein OsJ_03302 [Oryza sativa Japonica Group])
Os03g0664650	0.329984	-1.59953	0.0143042	0.049943	yes	down	XP_015632441.1(PREDICTED: uncharacterized protein LOC107276895 [Oryza sativa Japonica Group])
Os07g0282500	0.396912	-1.33311	0.00183084	0.00924851	yes	down	BAC83695.1(aldehyde oxidase-like [Oryza sativa Japonica Group])
Os08g0236800	0.324125	-1.62538	0.000371283	0.00237393	yes	down	BAH94183.1(Os08g0236800 [Oryza sativa Japonica Group])
Os02g0767500	0.394311	-1.34259	4.95127e-05	0.000408556	yes	down	XP_015626603.1(PREDICTED: mitochondrial phosphate carrier protein 3, mitochondrial [Oryza sativa Japonica Group])
Os04g0662700	0.2682	-1.89862	5.11315e-09	1.11055e-07	yes	down	BAF16072.1(Os04g0662700, partial [Oryza sativa Japonica Group])
Os11g0648100	0.442376	-1.17665	0.00670704	0.0270265	yes	down	ABA95119.2(Kinesin motor domain containing protein, expressed [Oryza sativa Japonica Group])
Os11g0432400	0.307059	-1.70341	4.23363e-05	0.000356077	yes	down	XP_015615418.1(PREDICTED: mitochondrial dicarboxylate/tricarboxylate transporter DTC [Oryza sativa Japonica Group])
Os07g0644200	0.195452	-2.35511	0.000120258	0.000896996	yes	down	XP_015645686.1(PREDICTED: nodulation protein H [Oryza sativa Japonica Group])
Os04g0561500	0.0350728	-4.8335	2.34953e-15	1.26127e-13	yes	down	XP_015633618.1(PREDICTED: prolyl endopeptidase [Oryza sativa Japonica Group])
Os05g0382550	0.249942	-2.00034	0.00545344	0.0227179	yes	down	EEE63556.1(hypothetical protein OsJ_18372 [Oryza sativa Japonica Group])
Os03g0333700	0.464443	-1.10643	0.0129718	0.0462772	yes	down	BAS84058.1(Os03g0333700, partial [Oryza sativa Japonica Group])
Os05g0218663	0.219276	-2.18918	0.000196324	0.00137568	yes	down	BAF16855.1(Os05g0218400, partial [Oryza sativa Japonica Group])
Os11g0107400	0.244662	-2.03114	7.86895e-13	3.0595e-11	yes	down	XP_015616078.1(PREDICTED: uncharacterized protein LOC4349562 [Oryza sativa Japonica Group])
Os02g0730600	0.0183324	-5.76946	0.00181133	0.00916302	yes	down	XP_015625620.1(PREDICTED: aluminum-activated malate transporter 9-like [Oryza sativa Japonica Group])
Os02g0141100	0.384097	-1.38046	1.13567e-09	2.77495e-08	yes	down	XP_015688452.1(PREDICTED: auxin response factor 5, partial [Oryza brachyantha])
Os07g0174700	0.470231	-1.08856	0.012782	0.0457036	yes	down	BAC24857.1(hypothetical protein [Oryza sativa Japonica Group])
Os07g0173601	0.319832	-1.64461	0.00100566	0.0055727	yes	down	XP_015646182.1(PREDICTED: uncharacterized protein LOC107277788 [Oryza sativa Japonica Group])
Os10g0516100	0.252473	-1.9858	0.00272987	0.0128616	yes	down	XP_015613006.1(PREDICTED: glycine cleavage system H protein, mitochondrial [Oryza sativa Japonica Group])
Os03g0707250	0.214843	-2.21865	0.0121442	0.0438771	yes	down
Os04g0636500	0.0329566	-4.92329	0.00702269	0.028063	yes	down	XP_015637062.1(PREDICTED: BTB/POZ domain-containing protein At5g03250 [Oryza sativa Japonica Group])
Os07g0503500	0.218493	-2.19434	1.05571e-06	1.35951e-05	yes	down	XP_015645278.1(PREDICTED: anthocyanidin 3-O-glucosyltransferase 2 [Oryza sativa Japonica Group])
Os06g0163300	0.156473	-2.67601	6.0796e-08	1.02939e-06	yes	down	XP_015642970.1(PREDICTED: uncharacterized protein LOC4340222 [Oryza sativa Japonica Group])
Os12g0208900	0.26191	-1.93286	0.0118268	0.0429767	yes	down	BAT16304.1(Os12g0208900 [Oryza sativa Japonica Group])
Os01g0783800	0.490253	-1.0284	0.0017225	0.00879209	yes	down	XP_015613776.1(PREDICTED: G-type lectin S-receptor-like serine/threonine-protein kinase At4g27290 isoform X1 [Oryza sativa Japonica Group])
Os05g0567600	0.0140584	-6.15243	2.13334e-09	4.99317e-08	yes	down	XP_015639473.1(PREDICTED: protein RADIALIS-like 3 [Oryza sativa Japonica Group])
Os06g0725300	0.128693	-2.95799	8.99261e-06	9.16199e-05	yes	down	XP_015641760.1(PREDICTED: expansin-like A4 isoform X2 [Oryza sativa Japonica Group])
Os10g0442700	0.321417	-1.63748	8.28545e-06	8.51188e-05	yes	down	XP_015614588.1(PREDICTED: pentatricopeptide repeat-containing protein At5g08305 [Oryza sativa Japonica Group])
Os07g0655400	0.459763	-1.12104	0.0126334	0.0452579	yes	down	XP_015646897.1(PREDICTED: rhomboid-like protein 19 [Oryza sativa Japonica Group])
Os01g0774500	0.0126332	-6.30664	0.000630424	0.00373043	yes	down	XP_015643581.1(PREDICTED: uncharacterized protein LOC4327153 [Oryza sativa Japonica Group])
Os02g0582800	0.340385	-1.55476	0.00557909	0.0231528	yes	down	XP_015624101.1(PREDICTED: uncharacterized protein LOC4329796 [Oryza sativa Japonica Group])
Os12g0115000	0.202112	-2.30678	0.00522125	0.0219571	yes	down	BAT15593.1(Os12g0115000 [Oryza sativa Japonica Group])
Os06g0682633	0.292041	-1.77576	4.88355e-05	0.000403555	yes	down	KQL11943.1(hypothetical protein SETIT_007782mg [Setaria italica])
Os02g0633300	0.301149	-1.73145	1.07037e-09	2.62671e-08	yes	down	XP_015625646.1(PREDICTED: probable metal-nicotianamine transporter YSL14 [Oryza sativa Japonica Group])
Os03g0194300	0.39561	-1.33785	2.84638e-05	0.000251804	yes	down	XP_015628875.1(PREDICTED: cytochrome b561 and DOMON domain-containing protein At2g04850 [Oryza sativa Japonica Group])
Os07g0499300	0.443723	-1.17227	0.000655387	0.0038564	yes	down	BAD31042.1(unknown protein [Oryza sativa Japonica Group])
Os06g0553200	0.336205	-1.57259	4.43811e-05	0.000371069	yes	down	XP_015641962.1(PREDICTED: protodermal factor 1 [Oryza sativa Japonica Group])
Os03g0141000	0.460376	-1.11912	0.0137989	0.0485918	yes	down	XP_015632757.1(PREDICTED: 60S ribosomal protein L21-2 [Oryza sativa Japonica Group])
Os09g0458900	0.362427	-1.46424	1.7312e-06	2.11596e-05	yes	down	XP_015610669.1(PREDICTED: probable calcium-binding protein CML15 [Oryza sativa Japonica Group])
Os02g0645100	0.419555	-1.25307	8.57941e-06	8.77571e-05	yes	down	XP_015627044.1(PREDICTED: kinesin-like protein NACK1 [Oryza sativa Japonica Group])
Os02g0515100	0.380242	-1.39501	4.60734e-05	0.000382963	yes	down	EAY86036.1(hypothetical protein OsI_07399 [Oryza sativa Indica Group])
Os03g0250200	0.263074	-1.92646	0.00429398	0.0187302	yes	down	PNT77723.1(hypothetical protein BRADI_1g68000v3 [Brachypodium distachyon])
Os01g0919400	0.259329	-1.94714	3.07486e-08	5.57607e-07	yes	down	XP_015621705.1(PREDICTED: probable sucrose-phosphate synthase 1 [Oryza sativa Japonica Group])
Os03g0638000	0.0691783	-3.85354	0.00378628	0.0168395	yes	down	BAF12642.1(Os03g0638000, partial [Oryza sativa Japonica Group])
Os01g0151200	0.423356	-1.24006	0.000380985	0.00242448	yes	down	XP_015640651.1(PREDICTED: inner membrane protein PPF-1, chloroplastic isoform X2 [Oryza sativa Japonica Group])
Os11g0116200	0.226303	-2.14367	1.03635e-06	1.33702e-05	yes	down	BAT12412.1(Os11g0116200 [Oryza sativa Japonica Group])
Os08g0535200	0.344422	-1.53775	0.0109828	0.040381	yes	down	XP_015648423.1(PREDICTED: bidirectional sugar transporter SWEET11 [Oryza sativa Japonica Group])
Os04g0691800	0.332151	-1.59009	2.60177e-06	3.05235e-05	yes	down	XP_015636348.1(PREDICTED: protein QUIRKY [Oryza sativa Japonica Group])
Os01g0547000	0.453509	-1.1408	0.000885259	0.00498842	yes	down	XP_015620908.1(PREDICTED: disease resistance protein RPM1 isoform X1 [Oryza sativa Japonica Group])
Os02g0609900	0.177477	-2.4943	0.0110871	0.0407222	yes	down	XP_015624113.1(PREDICTED: LRR receptor-like serine/threonine-protein kinase EFR isoform X1 [Oryza sativa Japonica Group])
Os02g0114100	0.0369133	-4.75972	0.00449407	0.0194503	yes	down	XP_015624293.1(PREDICTED: protein WALLS ARE THIN 1 [Oryza sativa Japonica Group])
Os07g0490500	0.291921	-1.77635	1.82502e-05	0.000170439	yes	down	EEC82061.1(hypothetical protein OsI_26048 [Oryza sativa Indica Group])
Os03g0219450	0.111027	-3.17102	0.00115238	0.0062585	yes	down	XP_015632008.1(PREDICTED: beta-hexosaminidase 2 [Oryza sativa Japonica Group])
Os03g0183200	0.386966	-1.36972	1.93128e-07	2.91792e-06	yes	down	BAF11093.1(Os03g0183200 [Oryza sativa Japonica Group])
Os04g0110200	0.351195	-1.50965	0.00081927	0.00466762	yes	down	XP_015634511.1(PREDICTED: uncharacterized protein LOC4334927 [Oryza sativa Japonica Group])
Os03g0795100	0.496878	-1.00904	7.15908e-05	0.000569466	yes	down	XP_015627982.1(PREDICTED: uncharacterized protein LOC4334411 [Oryza sativa Japonica Group])
Os03g0556600	0.257997	-1.95458	0.00152178	0.00792891	yes	down	XP_015628170.1(PREDICTED: G-type lectin S-receptor-like serine/threonine-protein kinase At4g27290 [Oryza sativa Japonica Group])
Os03g0124000	0.210564	-2.24767	6.87993e-08	1.15387e-06	yes	down	XP_015628192.1(PREDICTED: homeobox protein BEL1 homolog [Oryza sativa Japonica Group])
Os01g0152000	0.0734318	-3.76745	0.00731242	0.0290204	yes	down	XP_015622396.1(PREDICTED: putative receptor-like protein kinase At3g47110 [Oryza sativa Japonica Group])
Os08g0462900	0.130611	-2.93665	0.000209309	0.00145301	yes	down	XP_015648714.1(PREDICTED: uncharacterized protein LOC4345775 [Oryza sativa Japonica Group])
Os01g0834900	0.0479454	-4.38246	3.27133e-09	7.40005e-08	yes	down	BAH91368.1(Os01g0834950 [Oryza sativa Japonica Group])
Os02g0678601	0.389304	-1.36103	0.00345555	0.0156018	yes	down	BAS80286.1(Os02g0678601 [Oryza sativa Japonica Group])
Os09g0461700	0.295662	-1.75798	0.00036723	0.00235439	yes	down	XP_015651182.1(PREDICTED: tuliposide A-converting enzyme 1, chloroplastic isoform X1 [Oryza sativa Japonica Group])
Os06g0291600	0.417168	-1.2613	0.000537417	0.00325482	yes	down	XP_015644461.1(PREDICTED: protein kinase G11A [Oryza sativa Japonica Group])
Os02g0703300	0.387735	-1.36686	2.27003e-05	0.000206356	yes	down	XP_015623223.1(PREDICTED: uncharacterized protein LOC4330447 [Oryza sativa Japonica Group])
Os03g0386800	0.206277	-2.27734	0.00804326	0.0312813	yes	down	XP_015628013.1(PREDICTED: serine carboxypeptidase 24 [Oryza sativa Japonica Group])
Os01g0133900	0.271446	-1.88126	0.00251453	0.012027	yes	down	BAD52802.1(putative atypical receptor-like kinase MARK [Oryza sativa Japonica Group])
Os04g0585700	0.202735	-2.30234	1.47332e-07	2.27574e-06	yes	down	XP_015633874.1(PREDICTED: uncharacterized protein LOC4336793 [Oryza sativa Japonica Group])
Os01g0615300	0.383827	-1.38147	0.000357212	0.00229953	yes	down	XP_015612100.1(PREDICTED: 3'-N-debenzoyl-2'-deoxytaxol N-benzoyltransferase [Oryza sativa Japonica Group])
Os04g0412500	0.101798	-3.29621	2.11797e-09	4.96654e-08	yes	down	XP_015634314.1(PREDICTED: alpha carbonic anhydrase 1, chloroplastic [Oryza sativa Japonica Group])
Os07g0142900	0.144524	-2.79062	7.38189e-12	2.52087e-10	yes	down	XP_015647456.1(PREDICTED: uncharacterized oxidoreductase At1g06690, chloroplastic [Oryza sativa Japonica Group])
Os02g0262800	0.0863626	-3.53345	5.13468e-18	3.7704e-16	yes	down	XP_015622635.1(PREDICTED: disease resistance protein RGA2 [Oryza sativa Japonica Group])
Os12g0155100	0.063072	-3.98686	4.40042e-18	3.25654e-16	yes	down	XP_015619659.1(PREDICTED: protein FAF-like, chloroplastic [Oryza sativa Japonica Group])
Os10g0534900	0.242227	-2.04557	6.53385e-06	6.91802e-05	yes	down	XP_015614125.1(PREDICTED: BEL1-like homeodomain protein 4 [Oryza sativa Japonica Group])
Os01g0242300	0.343312	-1.54241	8.0111e-05	0.00062691	yes	down	XP_015644329.1(PREDICTED: optic atrophy 3 protein homolog [Oryza sativa Japonica Group])
Os10g0483500	0.101533	-3.29998	1.50783e-16	9.33141e-15	yes	down	XP_015613042.1(PREDICTED: cytokinin dehydrogenase 3 [Oryza sativa Japonica Group])
Os07g0558400	0.166111	-2.58978	7.34352e-08	1.22366e-06	yes	down	XP_015646910.1(PREDICTED: chlorophyll a-b binding protein CP29.1, chloroplastic [Oryza sativa Japonica Group])
Os04g0498900	0.161888	-2.62693	1.49343e-05	0.000142813	yes	down	XP_015637162.1(PREDICTED: protein CHROMOSOME TRANSMISSION FIDELITY 7 isoform X1 [Oryza sativa Japonica Group])
Os08g0471800	0.192513	-2.37697	0.00131003	0.00698091	yes	down	XP_015648884.1(PREDICTED: uncharacterized protein LOC4345805 isoform X1 [Oryza sativa Japonica Group])
Os03g0439700	0.483083	-1.04966	0.000164225	0.00118052	yes	down	XP_015628528.1(PREDICTED: uncharacterized protein LOC4333209 [Oryza sativa Japonica Group])
Os05g0188700	0.37303	-1.42264	0.00846239	0.0326737	yes	down	XP_015637925.1(PREDICTED: leucine-rich repeat extensin-like protein 6 [Oryza sativa Japonica Group])
Os04g0429450	0.445267	-1.16726	1.90423e-06	2.30557e-05	yes	down	EEC77286.1(hypothetical protein OsI_15923 [Oryza sativa Indica Group])
Os01g0178400	0.23817	-2.06994	3.13702e-09	7.10758e-08	yes	down	XP_015621854.1(PREDICTED: serine/threonine protein phosphatase 2A 57 kDa regulatory subunit B' iota isoform [Oryza sativa Japonica Group])
Os01g0227800	0.135355	-2.88518	3.65359e-11	1.12808e-09	yes	down	XP_015649323.1(PREDICTED: cytochrome P450 71A1 [Oryza sativa Japonica Group])
Os03g0609500	0.0522067	-4.25962	4.06761e-27	6.33474e-25	yes	down	XP_015628211.1(PREDICTED: LOB domain-containing protein 38 [Oryza sativa Japonica Group])
Os04g0490800	0.316332	-1.66049	0.000108839	0.000820679	yes	down	XP_015636788.1(PREDICTED: phosphoglycolate phosphatase 1B, chloroplastic [Oryza sativa Japonica Group])
Os05g0267800	0.374996	-1.41505	0.000584755	0.00350186	yes	down	XP_015640781.1(PREDICTED: random slug protein 5 [Oryza sativa Japonica Group])
Os02g0758800	0.0765347	-3.70774	1.83077e-05	0.000170695	yes	down	XP_015624055.1(PREDICTED: blue copper protein [Oryza sativa Japonica Group])
Os03g0377100	0.270685	-1.88532	0.00993406	0.0371564	yes	down	XP_015629932.1(PREDICTED: expansin-A21 [Oryza sativa Japonica Group])
Os07g0658700	0.189027	-2.40333	5.70055e-07	7.79056e-06	yes	down	XP_015645333.1(PREDICTED: phosphatidylinositol 4-phosphate 5-kinase 6 [Oryza sativa Japonica Group])
Os06g0278000	0.181336	-2.46326	0.00312906	0.0143884	yes	down	BAS97237.1(Os06g0278000 [Oryza sativa Japonica Group])
Os03g0198200	0.0490959	-4.34825	4.42451e-05	0.000370045	yes	down	BAF11190.1(Os03g0198200 [Oryza sativa Japonica Group])
Os02g0614732	0.374637	-1.41643	0.00903009	0.0344156	yes	down	XP_015627596.1(PREDICTED: uncharacterized protein LOC9266680 [Oryza sativa Japonica Group])
Os10g0554300	0.280589	-1.83347	0.002452	0.0117636	yes	down	BAT11984.1(Os10g0554300, partial [Oryza sativa Japonica Group])
Os10g0507600	0.458378	-1.12539	5.83776e-05	0.000474796	yes	down	XP_015614841.1(PREDICTED: vesicle-associated protein 1-2 isoform X2 [Oryza sativa Japonica Group])
Os09g0306400	0.390726	-1.35577	4.93024e-06	5.383e-05	yes	down	BAT07353.1(Os09g0306232 [Oryza sativa Japonica Group])
Os04g0396500	0.214157	-2.22326	2.36094e-05	0.000213048	yes	down	XP_015634456.1(PREDICTED: extensin-like [Oryza sativa Japonica Group])
Os08g0435900	0.174012	-2.52274	2.23062e-07	3.31192e-06	yes	down	XP_015649730.1(PREDICTED: chlorophyll a-b binding protein P4, chloroplastic [Oryza sativa Japonica Group])
Os03g0363950	0.22973	-2.12199	0.00062027	0.0036811	yes	down	BAS84307.1(Os03g0363950, partial [Oryza sativa Japonica Group])
Os01g0878000	0.426063	-1.23086	0.0117535	0.0427597	yes	down	BAS75523.1(Os01g0878000, partial [Oryza sativa Japonica Group])
Os01g0346600	0.238475	-2.06809	0.00120846	0.00651314	yes	down	BAS72001.1(Os01g0346600 [Oryza sativa Japonica Group])
Os02g0625500	0.326241	-1.61599	0.0101941	0.0380085	yes	down	BAF09393.2(Os02g0625500, partial [Oryza sativa Japonica Group])
Os01g0117900	0.200325	-2.31959	1.05724e-08	2.14046e-07	yes	down	XP_015643273.1(PREDICTED: WAT1-related protein At3g18200 [Oryza sativa Japonica Group])
Os07g0194351	0.280451	-1.83418	6.1471e-05	0.000496391	yes	down	EEC81680.1(hypothetical protein OsI_25242 [Oryza sativa Indica Group])
Os09g0413600	0.466152	-1.10113	5.08303e-07	7.03766e-06	yes	down	XP_015611919.1(PREDICTED: uncharacterized protein LOC4347050 [Oryza sativa Japonica Group])
Os10g0554200	0.158208	-2.66011	7.92506e-09	1.65168e-07	yes	down	XP_015614015.1(PREDICTED: protein NRT1/ PTR FAMILY 6.3 [Oryza sativa Japonica Group])
Os02g0291000	0.0707223	-3.82169	0.000685843	0.0040065	yes	down	XP_015623172.1(PREDICTED: calcineurin B-like protein 7 [Oryza sativa Japonica Group])
Os09g0528700	0.00151394	-9.36747	1.04675e-11	3.49049e-10	yes	down	XP_015610676.1(PREDICTED: cytochrome P450 78A9 [Oryza sativa Japonica Group])
Os12g0135800	0.151706	-2.72065	0.00687349	0.0276148	yes	down	BAF29117.1(Os12g0135800, partial [Oryza sativa Japonica Group])
Os01g0912700	0.189277	-2.40143	1.18981e-10	3.38256e-09	yes	down	XP_015628385.1(PREDICTED: uncharacterized protein LOC4324318 [Oryza sativa Japonica Group])
Os02g0191800	0.352964	-1.50241	0.000703897	0.00409257	yes	down	BAD34017.1(unknown protein [Oryza sativa Japonica Group])
Os06g0186500	0.49159	-1.02447	0.00146111	0.00766071	yes	down	XP_015643115.1(PREDICTED: AUGMIN subunit 3 [Oryza sativa Japonica Group])
Os08g0556400	0.32095	-1.63958	7.07088e-05	0.000563444	yes	down	XP_015648296.1(PREDICTED: probable protein S-acyltransferase 19 [Oryza sativa Japonica Group])
Os05g0428700	0.262625	-1.92893	2.98921e-09	6.80531e-08	yes	down	BAF17528.1(Os05g0428700, partial [Oryza sativa Japonica Group])
Os07g0131375	0.0300891	-5.05462	1.4873e-10	4.16149e-09	yes	down	BAS99931.1(Os07g0131375, partial [Oryza sativa Japonica Group])
Os04g0677700	0.33752	-1.56696	4.73294e-06	5.18356e-05	yes	down	XP_015636685.1(PREDICTED: katanin p80 WD40 repeat-containing subunit B1 homolog [Oryza sativa Japonica Group])
Os05g0279850	0.14238	-2.81218	0.00015204	0.00110215	yes	down	XP_015638814.1(PREDICTED: polygalacturonase At1g48100 [Oryza sativa Japonica Group])
Os03g0186500	0.256821	-1.96116	3.7265e-11	1.14637e-09	yes	down	XP_015630609.1(PREDICTED: uncharacterized protein LOC4331871 [Oryza sativa Japonica Group])
Os09g0433800	0.106985	-3.22452	1.97092e-12	7.22689e-11	yes	down	XP_015610658.1(PREDICTED: uncharacterized protein LOC4347137 [Oryza sativa Japonica Group])
Os04g0532400	0.106622	-3.22942	2.59404e-08	4.78981e-07	yes	down	XP_015635602.1(PREDICTED: salutaridine reductase isoform X2 [Oryza sativa Japonica Group])
Os01g0206650	0.0211992	-5.55985	8.97907e-09	1.85363e-07	yes	down	XP_015621591.1(PREDICTED: CBL-interacting protein kinase 5 [Oryza sativa Japonica Group])
Os12g0270300	0.229117	-2.12584	1.2187e-11	4.02127e-10	yes	down	XP_015619826.1(PREDICTED: putative disease resistance RPP13-like protein 3 [Oryza sativa Japonica Group])
Os05g0189300	0.236998	-2.07705	0.00328516	0.0149678	yes	down	XP_015638831.1(PREDICTED: acid phosphatase 1 [Oryza sativa Japonica Group])
Os09g0460200	0.291462	-1.77862	0.011519	0.0420143	yes	down	BAT08473.1(Os09g0460200, partial [Oryza sativa Japonica Group])
Os01g0115725	0.16294	-2.61759	1.50673e-07	2.32227e-06	yes	down	XP_015616698.1(PREDICTED: probable receptor-like protein kinase At1g67000 [Oryza sativa Japonica Group])
Os06g0217900	0.360638	-1.47138	0.0054481	0.0227023	yes	down	BAD36091.1(putative D-type cyclin [Oryza sativa Japonica Group])
Os11g0115350	0.272868	-1.87373	0.012876	0.045989	yes	down	AGV40204.1(nonspecific lipid-transfer protein 3, partial [Oryza sativa])
Os05g0510800	0.427724	-1.22525	0.0112224	0.0411396	yes	down	XP_015637340.1(PREDICTED: probable xyloglucan glycosyltransferase 7 [Oryza sativa Japonica Group])
Os03g0140100	0.307687	-1.70046	6.18622e-06	6.58933e-05	yes	down	XP_015628549.1(PREDICTED: alkane hydroxylase MAH1 [Oryza sativa Japonica Group])
Os10g0162400	0.457574	-1.12792	0.00504615	0.0213379	yes	down	BAF26127.1(Os10g0162400, partial [Oryza sativa Japonica Group])
Os09g0535000	0.448307	-1.15744	0.00828099	0.0320958	yes	down	XP_015612500.1(PREDICTED: triosephosphate isomerase, chloroplastic [Oryza sativa Japonica Group])
Os04g0457000	0.168009	-2.57339	1.61343e-05	0.000152793	yes	down	XP_015636811.1(PREDICTED: chlorophyll a-b binding protein CP24, chloroplastic [Oryza sativa Japonica Group])
Os10g0411100	0.171622	-2.54269	0.00135913	0.00720058	yes	down	BAT10810.1(Os10g0411100 [Oryza sativa Japonica Group])
Os06g0127700	0.381	-1.39214	2.86045e-05	0.000252654	yes	down	XP_015642883.1(PREDICTED: oligopeptide transporter 7 isoform X1 [Oryza sativa Japonica Group])
Os04g0496000	0.0503717	-4.31124	0.00142301	0.00749422	yes	down	BAF15112.1(Os04g0496000, partial [Oryza sativa Japonica Group])
Os03g0835100	0.289767	-1.78704	1.01283e-05	0.000101764	yes	down	XP_015630903.1(PREDICTED: translocase of chloroplast 159, chloroplastic [Oryza sativa Japonica Group])
Os04g0592400	0.310811	-1.68589	6.54889e-10	1.65586e-08	yes	down	XP_015636045.1(PREDICTED: WEB family protein At5g16730, chloroplastic [Oryza sativa Japonica Group])
Os04g0659100	0.162416	-2.62223	3.38385e-08	6.05504e-07	yes	down	XP_015635322.1(PREDICTED: glutamine synthetase, chloroplastic [Oryza sativa Japonica Group])
Os09g0423902	0.153396	-2.70467	3.847e-06	4.31669e-05	yes	down	BAD33427.1(WRINKLED1-like protein [Oryza sativa Japonica Group])
Os11g0147800	0.259565	-1.94583	4.79711e-22	4.99887e-20	yes	down	XP_015617262.1(PREDICTED: stem-specific protein TSJT1 [Oryza sativa Japonica Group])
Os04g0683700	0.153419	-2.70445	4.54692e-12	1.58521e-10	yes	down	XP_015635363.1(PREDICTED: oxalate--CoA ligase [Oryza sativa Japonica Group])
Os03g0841800	0.481595	-1.05411	0.00714094	0.0284714	yes	down	XP_015633107.1(PREDICTED: shaggy-related protein kinase kappa isoform X1 [Oryza sativa Japonica Group])
Os08g0406400	0.462353	-1.11293	1.61438e-06	1.98862e-05	yes	down	XP_015650733.1(PREDICTED: sulfate transporter 1.2 isoform X1 [Oryza sativa Japonica Group])
Os10g0469000	0.0804097	-3.63649	0.000149057	0.00108386	yes	down	BAT11238.1(Os10g0469000 [Oryza sativa Japonica Group])
Os12g0577600	0.271426	-1.88137	1.39311e-12	5.22998e-11	yes	down	EEC69562.1(hypothetical protein OsI_38863 [Oryza sativa Indica Group])
Os03g0848700	0.318792	-1.64931	0.0129111	0.0460954	yes	down	XP_015633193.1(PREDICTED: putative disease resistance protein RGA3 [Oryza sativa Japonica Group])
Os08g0498100	0.304409	-1.71592	1.8782e-15	1.0218e-13	yes	down	XP_015649764.1(PREDICTED: tricin synthase 1 [Oryza sativa Japonica Group])
Os03g0849900	0.0783047	-3.67476	1.97235e-09	4.65482e-08	yes	down	XP_015629077.1(PREDICTED: uncharacterized protein At4g15970 [Oryza sativa Japonica Group])
Os09g0455300	0.126519	-2.98258	7.31537e-05	0.000579505	yes	down	XP_015610996.1(PREDICTED: transcription factor HEC2 [Oryza sativa Japonica Group])
Os04g0607600	0.0334233	-4.903	0.000288089	0.00190964	yes	down	XP_015633970.1(PREDICTED: probable cation transporter HKT7 isoform X1 [Oryza sativa Japonica Group])
Os04g0219800	0.0910727	-3.45684	0.00984952	0.0368888	yes	down	BAF14179.1(Os04g0219800, partial [Oryza sativa Japonica Group])
Os03g0599800	0.472799	-1.0807	0.00752847	0.0297196	yes	down	XP_015631326.1(PREDICTED: UDP-arabinopyranose mutase 1 [Oryza sativa Japonica Group])
Os02g0134400	0.0405885	-4.62279	1.37195e-17	9.50775e-16	yes	down	EEC72431.1(hypothetical protein OsI_05751 [Oryza sativa Indica Group])
Os11g0242600	0.168579	-2.5685	8.06192e-06	8.31842e-05	yes	down	XP_015616037.1(PREDICTED: glucuronoxylan 4-O-methyltransferase 2 [Oryza sativa Japonica Group])
Os11g0216100	0.414197	-1.27161	1.12577e-06	1.44058e-05	yes	down	BAT13219.1(Os11g0216100, partial [Oryza sativa Japonica Group])
Os01g0835700	0.376701	-1.40851	0.00721908	0.0287083	yes	down	XP_015633183.1(PREDICTED: zinc finger protein CONSTANS-LIKE 9 [Oryza sativa Japonica Group])
Os11g0618500	0.43207	-1.21066	0.00704941	0.0281585	yes	down	ABA94761.2(expressed protein [Oryza sativa Japonica Group])
Os08g0446800	0.223345	-2.16266	7.04e-06	7.3795e-05	yes	down	XP_015648785.1(PREDICTED: protein GLUTAMINE DUMPER 2 [Oryza sativa Japonica Group])
Os03g0844900	0.314757	-1.66769	3.21718e-05	0.000280492	yes	down	AAS07357.1(putative ribosomal S1 protein (with alternative splicing) [Oryza sativa Japonica Group])
Os07g0524200	0.0384543	-4.70071	0.000116751	0.00087383	yes	down	XP_015646282.1(PREDICTED: uncharacterized protein LOC4343421 [Oryza sativa Japonica Group])
Os08g0475100	0.177515	-2.49399	0.00105083	0.00578679	yes	down	XP_015648686.1(PREDICTED: tuliposide A-converting enzyme b2, amyloplastic [Oryza sativa Japonica Group])
Os01g0347200	0.047542	-4.39465	0.000449121	0.00279042	yes	down	XP_015628459.1(PREDICTED: uncharacterized protein LOC4326498 [Oryza sativa Japonica Group])
Os11g0581900	0.346925	-1.5273	0.0105391	0.0390178	yes	down	XP_015615375.1(PREDICTED: BI1-like protein [Oryza sativa Japonica Group])
Os08g0119900	0.264618	-1.91802	0.00179179	0.00908485	yes	down	XP_015650214.1(PREDICTED: photosystem II core complex proteins psbY, chloroplastic [Oryza sativa Japonica Group])
Os07g0572600	0.335061	-1.5775	0.000458924	0.00283888	yes	down	XP_015647773.1(PREDICTED: uncharacterized protein LOC4343677 [Oryza sativa Japonica Group])
Os03g0243950	0.216524	-2.2074	0.000300583	0.00197884	yes	down	BAS83219.1(Os03g0243950, partial [Oryza sativa Japonica Group])
Os03g0249700	0.363879	-1.45847	4.10211e-07	5.79561e-06	yes	down	XP_015628550.1(PREDICTED: uncharacterized protein LOC9272607 [Oryza sativa Japonica Group])
Os01g0678000	0.310776	-1.68605	0.000200926	0.00140341	yes	down	XP_015629703.1(PREDICTED: uncharacterized protein LOC4325269 [Oryza sativa Japonica Group])
Os02g0102200	0.102514	-3.28611	8.55013e-09	1.77367e-07	yes	down	XP_015623494.1(PREDICTED: amino acid permease 3 isoform X1 [Oryza sativa Japonica Group])
Os07g0558200	0.307817	-1.69986	1.11393e-08	2.24562e-07	yes	down	XP_015644909.1(PREDICTED: putative PAP-specific phosphatase, mitochondrial [Oryza sativa Japonica Group])
Os02g0314300	0.00894286	-6.80505	7.13265e-16	4.06776e-14	yes	down	XP_015622639.1(PREDICTED: vacuolar cation/proton exchanger 1c isoform X1 [Oryza sativa Japonica Group])
Os02g0609800	0.314936	-1.66687	0.00343881	0.0155578	yes	down	BAS79701.1(Os02g0609800 [Oryza sativa Japonica Group])
Os06g0681600	0.35829	-1.4808	0.00756679	0.0298128	yes	down	XP_015641122.1(PREDICTED: peroxidase 3 [Oryza sativa Japonica Group])
Os02g0588550	0.416467	-1.26372	0.0072806	0.0289143	yes	down	BAD17453.1(putative GPI-anchored protein [Oryza sativa Japonica Group])
Os04g0506000	0.298643	-1.7435	0.0017673	0.00898193	yes	down	XP_015636212.1(PREDICTED: LOW QUALITY PROTEIN: probable leucine-rich repeat receptor-like protein kinase At5g63930 [Oryza sativa Japonica Group])
Os02g0257300	0.306597	-1.70558	0.000717321	0.00416038	yes	down	BAS77963.1(Os02g0257300 [Oryza sativa Japonica Group])
Os06g0521500	0.0328275	-4.92895	0.000136905	0.00100764	yes	down	XP_015641804.1(PREDICTED: peroxidase 2-like [Oryza sativa Japonica Group])
Os10g0459300	0.182924	-2.45069	3.3779e-07	4.85022e-06	yes	down	XP_015613213.1(PREDICTED: xyloglucan galactosyltransferase KATAMARI1 homolog [Oryza sativa Japonica Group])
Os01g0557500	0.244451	-2.03238	3.93222e-05	0.000332602	yes	down	XP_015620208.1(PREDICTED: vacuolar cation/proton exchanger 1a [Oryza sativa Japonica Group])
Os09g0425500	0.122749	-3.02621	0.0135735	0.0479649	yes	down
Os05g0132100	0.404777	-1.3048	0.00674383	0.0271554	yes	down	XP_015639871.1(PREDICTED: long chain acyl-CoA synthetase 1 [Oryza sativa Japonica Group])
Os02g0552150	0.0149175	-6.06685	0.00269367	0.0127206	yes	down	BAD15487.1(hypothetical protein [Oryza sativa Japonica Group])
Os04g0423600	0.150762	-2.72965	7.79071e-20	6.7529e-18	yes	down	XP_015636308.1(PREDICTED: protein SET DOMAIN GROUP 41 isoform X1 [Oryza sativa Japonica Group])
Os07g0671301	0.0197954	-5.65869	0.00491827	0.0209252	yes	down	EAZ05096.1(hypothetical protein OsI_27287 [Oryza sativa Indica Group])
Os04g0542800	0.425823	-1.23167	0.000109173	0.000822979	yes	down	EAY95023.1(hypothetical protein OsI_16833 [Oryza sativa Indica Group])
Os10g0131800	0.431767	-1.21167	0.00112521	0.00612971	yes	down	XP_015614893.1(PREDICTED: disease resistance protein RPP13 isoform X1 [Oryza sativa Japonica Group])
Os04g0556600	0.0748896	-3.73909	0.0105073	0.0389246	yes	down	XP_015634254.1(PREDICTED: cis-zeatin O-glucosyltransferase 1 [Oryza sativa Japonica Group])
Os06g0316000	0.148728	-2.74925	8.54982e-12	2.88495e-10	yes	down	XP_015643508.1(PREDICTED: uncharacterized protein LOC4340874 [Oryza sativa Japonica Group])
Os02g0738600	0.211502	-2.24126	1.71373e-07	2.6087e-06	yes	down	XP_015622868.1(PREDICTED: endoglucanase 7 [Oryza sativa Japonica Group])
Os01g0739700	0.230697	-2.11593	0.00892772	0.0341126	yes	down	XP_015628437.1(PREDICTED: glucan endo-1,3-beta-glucosidase 13 [Oryza sativa Japonica Group])
Os03g0685300	0.428209	-1.22361	2.07749e-06	2.49087e-05	yes	down	XP_015628523.1(PREDICTED: putative glutamine amidotransferase-like protein C13C5.04 [Oryza sativa Japonica Group])
Os06g0218600	0.178202	-2.48841	0.00174748	0.00889081	yes	down	XP_015643703.1(PREDICTED: blue copper protein [Oryza sativa Japonica Group])
Os02g0558100	0.432391	-1.20959	0.00026877	0.00179543	yes	down	XP_015626588.1(PREDICTED: chloride channel protein CLC-c [Oryza sativa Japonica Group])
Os03g0765900	0.475041	-1.07388	0.00613436	0.0251152	yes	down	XP_015630521.1(PREDICTED: uncharacterized protein LOC4334225 [Oryza sativa Japonica Group])
Os01g0837600	0.202741	-2.30229	1.95302e-12	7.17052e-11	yes	down	XP_015629123.1(PREDICTED: uncharacterized protein LOC4327369 isoform X1 [Oryza sativa Japonica Group])
Os06g0581500	0.112235	-3.15541	2.05747e-11	6.58206e-10	yes	down	XP_015641486.1(PREDICTED: LRR receptor-like serine/threonine-protein kinase EFR [Oryza sativa Japonica Group])
Os08g0157400	0.400855	-1.31885	0.000922642	0.00516659	yes	down	XP_015648606.1(PREDICTED: RING-H2 finger protein ATL45 [Oryza sativa Japonica Group])
Os03g0819600	0.219243	-2.1894	0.000398049	0.00252006	yes	down	XP_015628287.1(PREDICTED: chalcone--flavonone isomerase [Oryza sativa Japonica Group])
Os06g0137400	0.125911	-2.98952	0.000855737	0.00484325	yes	down	XP_015640948.1(PREDICTED: auxin-induced protein 15A-like [Oryza sativa Japonica Group])
Os05g0140300	0.294502	-1.76365	3.33006e-07	4.79123e-06	yes	down	BAS92186.1(Os05g0140300 [Oryza sativa Japonica Group])
Os12g0601300	0.353396	-1.50064	0.00280713	0.0131426	yes	down	XP_015620571.1(PREDICTED: auxin-responsive protein IAA30 [Oryza sativa Japonica Group])
Os11g0161000	0.384078	-1.38053	7.33801e-07	9.7877e-06	yes	down	BAT12798.1(Os11g0161000, partial [Oryza sativa Japonica Group])
Os12g0577700	0.290926	-1.78128	0.00263745	0.0125114	yes	down	BAT17789.1(Os12g0577700 [Oryza sativa Japonica Group])
Os10g0352000	0.292428	-1.77385	0.0086998	0.0333767	yes	down	BAF26330.1(Os10g0352000, partial [Oryza sativa Japonica Group])
Os06g0226000	0.347873	-1.52337	3.34858e-12	1.19236e-10	yes	down	EEE65370.1(hypothetical protein OsJ_20664 [Oryza sativa Japonica Group])
Os01g0354200	0.461997	-1.11404	0.00783976	0.0306711	yes	down	EAZ11833.1(hypothetical protein OsJ_01709 [Oryza sativa Japonica Group])
Os05g0147300	0.364324	-1.45671	0.0100773	0.0376128	yes	down	BAS92255.1(Os05g0147300 [Oryza sativa Japonica Group])
Os02g0276400	0.44229	-1.17694	4.16509e-06	4.63872e-05	yes	down	BAD21815.1(isochorismatase hydrolase-like [Oryza sativa Japonica Group])
Os04g0368000	0.177321	-2.49557	0.00102834	0.00567841	yes	down	XP_015634339.1(PREDICTED: wall-associated receptor kinase 2 [Oryza sativa Japonica Group])
Os02g0160800	0.131251	-2.92959	1.148e-07	1.82598e-06	yes	down	BAF07887.1(Os02g0160800 [Oryza sativa Japonica Group])
Os06g0156650	0.107106	-3.22289	0.000946778	0.00528361	yes	down	XP_015641061.1(PREDICTED: GDSL esterase/lipase At5g45910 isoform X1 [Oryza sativa Japonica Group])
Os08g0379400	0.202087	-2.30695	1.15633e-05	0.000114536	yes	down	XP_015650762.1(PREDICTED: 2-methylene-furan-3-one reductase [Oryza sativa Japonica Group])
Os08g0246300	0.437401	-1.19297	0.0100229	0.0374392	yes	down	XP_015650657.1(PREDICTED: disease resistance protein RPM1 [Oryza sativa Japonica Group])
Os01g0285300	0.185042	-2.43408	3.91456e-05	0.000331801	yes	down	XP_015627109.1(PREDICTED: transcription factor LAF1 [Oryza sativa Japonica Group])
Os01g0694900	0.435471	-1.19935	0.00460123	0.0198504	yes	down	XP_015622004.1(PREDICTED: putative clathrin assembly protein At2g01600 [Oryza sativa Japonica Group])
Os01g0873200	0.154928	-2.69033	4.25596e-09	9.38032e-08	yes	down	XP_015622077.1(PREDICTED: amidophosphoribosyltransferase, chloroplastic [Oryza sativa Japonica Group])
Os07g0551700	0.0186926	-5.74139	4.13073e-07	5.83075e-06	yes	down	XP_015645599.1(PREDICTED: probable mixed-linked glucan synthase 8 isoform X1 [Oryza sativa Japonica Group])
Os01g0757600	0.292824	-1.77189	0.0132931	0.0471976	yes	down	XP_015639317.1(PREDICTED: interactor of constitutive active ROPs 4 [Oryza sativa Japonica Group])
Os04g0613200	0.220209	-2.18306	0.00024632	0.00166845	yes	down	CAE05209.2(OSJNBa0070C17.16 [Oryza sativa Japonica Group])
Os03g0637600	0.23084	-2.11503	1.77187e-10	4.90449e-09	yes	down	XP_015628893.1(PREDICTED: leucine-rich repeat extensin-like protein 6 [Oryza sativa Japonica Group])
Os10g0518000	0.45247	-1.14411	0.00214223	0.0105379	yes	down
Os06g0156600	0.200655	-2.31721	0.00148448	0.00776313	yes	down	XP_015641062.1(PREDICTED: GDSL esterase/lipase At5g45910 isoform X2 [Oryza sativa Japonica Group])
Os04g0505200	0.228801	-2.12783	0.000631308	0.00373488	yes	down	XP_015633612.1(PREDICTED: uncharacterized protein At4g06744 [Oryza sativa Japonica Group])
Os02g0604300	0.356304	-1.48882	0.0001948	0.00136669	yes	down	XP_015622898.1(PREDICTED: CMP-sialic acid transporter 5 [Oryza sativa Japonica Group])
Os05g0206800	0.225391	-2.1495	0.013008	0.0463625	yes	down	XP_015638394.1(PREDICTED: uncharacterized protein LOC4338075 [Oryza sativa Japonica Group])
Os04g0387600	0.226701	-2.14114	0.0026179	0.0124374	yes	down	XP_015634189.1(PREDICTED: uncharacterized protein LOC4335661 [Oryza sativa Japonica Group])
Os02g0700400	0.377544	-1.40528	2.14108e-06	2.55094e-05	yes	down	XP_015623809.1(PREDICTED: ubiquinol oxidase 2, mitochondrial [Oryza sativa Japonica Group])
Os03g0793900	0.385773	-1.37418	0.00240668	0.0115992	yes	down	XP_015629904.1(PREDICTED: non-specific lipid-transfer protein 2 [Oryza sativa Japonica Group])
Os07g0646600	0.400427	-1.32039	0.00904287	0.0344597	yes	down	XP_015646810.1(PREDICTED: uncharacterized protein LOC4344104 [Oryza sativa Japonica Group])
Os01g0674800	0.293026	-1.7709	6.89388e-06	7.24585e-05	yes	down	EEE55167.1(hypothetical protein OsJ_02982 [Oryza sativa Japonica Group])
Os07g0236700	0.283253	-1.81984	0.00305757	0.0141169	yes	down	XP_015645540.1(PREDICTED: dof zinc finger protein DOF5.1 isoform X2 [Oryza sativa Japonica Group])
Os06g0133100	0.0409883	-4.60864	0.000236476	0.00161277	yes	down	ACE88263.1(waxy [Oryza sativa Japonica Group])
Os03g0130100	0.152961	-2.70877	9.21082e-09	1.8987e-07	yes	down	XP_015629039.1(PREDICTED: probable acyl-activating enzyme 12, peroxisomal [Oryza sativa Japonica Group])
Os11g0171300	0.455649	-1.13401	0.000474306	0.00292128	yes	down	XP_015616895.1(PREDICTED: fructose-bisphosphate aldolase, chloroplastic [Oryza sativa Japonica Group])
Os02g0228400	0.245113	-2.02848	2.48073e-06	2.92244e-05	yes	down	XP_015626128.1(PREDICTED: receptor-like protein kinase 5 [Oryza sativa Japonica Group])
Os09g0524800	0.365645	-1.45148	0.00324529	0.0148362	yes	down	XP_015651322.1(PREDICTED: BAG family molecular chaperone regulator 1 [Oryza sativa Japonica Group])
Os01g0342500	0.0128464	-6.28249	1.50422e-07	2.31967e-06	yes	down	BAS71979.1(Os01g0342500, partial [Oryza sativa Japonica Group])
Os05g0489100	0.447028	-1.16156	0.00199076	0.00992197	yes	down	XP_015638653.1(PREDICTED: uncharacterized protein LOC4339154 [Oryza sativa Japonica Group])
Os03g0837300	0.413656	-1.2735	4.32996e-05	0.000363209	yes	down	XP_015632909.1(PREDICTED: nicotinate phosphoribosyltransferase 1 [Oryza sativa Japonica Group])
Os03g0775000	0.254873	-1.97215	0.000495316	0.00303348	yes	down	XP_015628928.1(PREDICTED: putative S-adenosyl-L-methionine-dependent methyltransferase Mvan_0910 [Oryza sativa Japonica Group])
Os04g0191400	0.488104	-1.03474	0.000279442	0.00185709	yes	down	CAD39758.2(OSJNBa0059D20.11 [Oryza sativa Japonica Group])
Os04g0611400	0.418796	-1.25568	0.00466262	0.0200633	yes	down	XP_015635560.1(PREDICTED: vacuolar-sorting receptor 7 [Oryza sativa Japonica Group])
Os06g0133000	0.0426468	-4.55142	4.41246e-08	7.71066e-07	yes	down	XP_015644490.1(PREDICTED: granule-bound starch synthase 1, chloroplastic/amyloplastic isoform X2 [Oryza sativa Japonica Group])
Os04g0642100	0.183943	-2.44267	0.00166388	0.00854057	yes	down	XP_015636535.1(PREDICTED: microtubule-associated protein RP/EB family member 1A [Oryza sativa Japonica Group])
Os07g0617700	0.263014	-1.92679	2.1211e-05	0.000193749	yes	down	XP_015645593.1(PREDICTED: F-box only protein 13 [Oryza sativa Japonica Group])
Os01g0236700	0.39676	-1.33366	9.57945e-09	1.96327e-07	yes	down	XP_015613020.1(PREDICTED: protein NLP3 [Oryza sativa Japonica Group])
Os02g0734300	0.41823	-1.25763	0.00168016	0.00861323	yes	down	XP_015622940.1(PREDICTED: nudix hydrolase 21, chloroplastic [Oryza sativa Japonica Group])
Os05g0272800	0.394043	-1.34358	8.32404e-06	8.54223e-05	yes	down	XP_015637390.1(PREDICTED: uncharacterized protein LOC4338267 isoform X2 [Oryza sativa Japonica Group])
Os09g0573000	0.471332	-1.08518	0.000171523	0.00122275	yes	down	BAF25917.1(Os09g0573000 [Oryza sativa Japonica Group])
Os06g0699100	0.00712617	-7.13266	3.20677e-10	8.50258e-09	yes	down	BAS99322.1(Os06g0699100 [Oryza sativa Japonica Group])
Os11g0629400	0.146507	-2.77096	1.2707e-05	0.000124273	yes	down	EEC68488.1(hypothetical protein OsI_36745 [Oryza sativa Indica Group])
Os04g0607000	0.45401	-1.13921	0.000277961	0.00184812	yes	down	XP_015634165.1(PREDICTED: probable plastid-lipid-associated protein 8, chloroplastic [Oryza sativa Japonica Group])
Os02g0186400	0.470594	-1.08745	0.000395793	0.00250634	yes	down	XP_015627751.1(PREDICTED: DNA repair protein RAD50 [Oryza sativa Japonica Group])
Os01g0933500	0.168235	-2.57145	1.32626e-05	0.000129048	yes	down	XP_015648425.1(PREDICTED: flowering-promoting factor 1-like protein 2 [Oryza sativa Japonica Group])
Os01g0824500	0.175104	-2.51372	0.00521811	0.0219472	yes	down	BAS74999.1(Os01g0824500 [Oryza sativa Japonica Group])
Os05g0135900	0.489703	-1.03002	0.00518186	0.0218109	yes	down	XP_015638782.1(PREDICTED: kinesin-1 heavy chain [Oryza sativa Japonica Group])
Os03g0171700	0.0948178	-3.3987	0.00689108	0.0276619	yes	down	XP_015630063.1(PREDICTED: transcription factor ILI3 [Oryza sativa Japonica Group])
Os11g0109700	0.406369	-1.29914	0.0122531	0.0441241	yes	down	XP_015617484.1(PREDICTED: uncharacterized protein LOC4349573 [Oryza sativa Japonica Group])
Os02g0747400	0.379384	-1.39827	0.0119129	0.0432122	yes	down	XP_015624016.1(PREDICTED: transcription factor TCP14 [Oryza sativa Japonica Group])
Os01g0291733	0.0354924	-4.81635	5.47621e-05	0.000447442	yes	down	XP_015621300.1(PREDICTED: 3'-N-debenzoyl-2'-deoxytaxol N-benzoyltransferase [Oryza sativa Japonica Group])
Os12g0438600	0.431025	-1.21416	0.00397718	0.01757	yes	down	BAF29711.1(Os12g0438600, partial [Oryza sativa Japonica Group])
Os02g0775600	0.473147	-1.07964	0.0122685	0.0441628	yes	down	XP_015623899.1(PREDICTED: zinc finger protein 8 [Oryza sativa Japonica Group])
Os11g0644700	0.0609009	-4.03739	0.0027306	0.0128629	yes	down	XP_015616033.1(PREDICTED: dirigent protein 1 [Oryza sativa Japonica Group])
Os03g0314700	0.331042	-1.59492	2.37283e-08	4.42471e-07	yes	down	EEE58942.1(hypothetical protein OsJ_10617 [Oryza sativa Japonica Group])
Os03g0232600	0.266299	-1.90888	1.24624e-07	1.96788e-06	yes	down	XP_015632077.1(PREDICTED: U-box domain-containing protein 30 [Oryza sativa Japonica Group])
Os03g0712700	0.479304	-1.06099	1.91071e-05	0.000176984	yes	down	XP_015632142.1(PREDICTED: phosphoglucomutase, cytoplasmic 2 [Oryza sativa Japonica Group])
Os12g0169600	0.279747	-1.8378	0.00423652	0.0185109	yes	down	BAT16061.1(Os12g0169600, partial [Oryza sativa Japonica Group])
Os01g0924966	0.0498322	-4.32678	0.000264173	0.00176973	yes	down	XP_015644175.1(PREDICTED: auxin-responsive protein SAUR72 [Oryza sativa Japonica Group])
Os03g0611100	0.0716434	-3.80302	0.000162891	0.00117272	yes	down	EEC75402.1(hypothetical protein OsI_11892 [Oryza sativa Indica Group])
Os01g0215100	0.0119521	-6.38659	6.34273e-05	0.00051146	yes	down	BAA94235.1(putative serine carboxypeptidase-like protein [Oryza sativa Japonica Group])
Os01g0825500	0.296816	-1.75236	0.000672802	0.00393925	yes	down	XP_015622356.1(PREDICTED: protein NUCLEAR FUSION DEFECTIVE 4 [Oryza sativa Japonica Group])
Os08g0101700	0.328558	-1.60578	6.45047e-07	8.7173e-06	yes	down	XP_015650611.1(PREDICTED: ascorbate-specific transmembrane electron transporter 1 [Oryza sativa Japonica Group])
Os07g0108300	0.245852	-2.02414	3.63092e-05	0.000310639	yes	down	XP_015646972.1(PREDICTED: glutamate--glyoxylate aminotransferase 2 [Oryza sativa Japonica Group])
Os01g0282800	0.286085	-1.80548	0.00763318	0.0300091	yes	down	PAN31263.1(hypothetical protein PAHAL_E03292 [Panicum hallii])
Os03g0641300	0.359255	-1.47692	0.00129334	0.00690106	yes	down	EEE67103.1(hypothetical protein OsJ_24110 [Oryza sativa Japonica Group])
Os07g0675100	0.302206	-1.7264	0.00388896	0.0172367	yes	down	XP_015647097.1(PREDICTED: pectinesterase [Oryza sativa Japonica Group])
Os04g0641700	0.070337	-3.82957	0.00852873	0.0328761	yes	down	XP_015635178.1(PREDICTED: transcription factor ILI1 [Oryza sativa Japonica Group])
Os01g0692300	0.489776	-1.02981	0.000394859	0.00250196	yes	down	BAF05855.2(Os01g0692300 [Oryza sativa Japonica Group])
Os08g0280600	0.248804	-2.00692	0.00908193	0.0345853	yes	down	BAT04704.1(Os08g0280600, partial [Oryza sativa Japonica Group])
Os03g0111100	0.404648	-1.30526	0.00179208	0.00908485	yes	down	EEE58192.1(hypothetical protein OsJ_09133 [Oryza sativa Japonica Group])
Os07g0462200	0.215366	-2.21514	0.000841014	0.00477231	yes	down	XP_015644609.1(PREDICTED: uncharacterized protein LOC4343166 [Oryza sativa Japonica Group])
Os07g0142000	0.375	-1.41504	4.46264e-07	6.24946e-06	yes	down	XP_015645106.1(PREDICTED: reticulon-like protein B8 [Oryza sativa Japonica Group])
Os03g0807500	0.296986	-1.75153	0.00862036	0.0331482	yes	down	XP_015629022.1(PREDICTED: blue copper protein [Oryza sativa Japonica Group])
Os02g0653400	0.388733	-1.36315	0.00470987	0.020225	yes	down	XP_015627697.1(PREDICTED: uncharacterized protein LOC4330180 [Oryza sativa Japonica Group])
Os02g0632800	0.393609	-1.34517	0.011883	0.0431369	yes	down	BAS79915.1(Os02g0632800 [Oryza sativa Japonica Group])
Os05g0388600	0.160088	-2.64307	1.33243e-11	4.37617e-10	yes	down	XP_015637423.1(PREDICTED: protein RETICULATA-RELATED 4, chloroplastic [Oryza sativa Japonica Group])
Os03g0607400	0.148775	-2.7488	0.000847111	0.00480068	yes	down	XP_015629962.1(PREDICTED: metal transporter Nramp6-like [Oryza sativa Japonica Group])
Os01g0860500	0.271405	-1.88148	1.36458e-08	2.68595e-07	yes	down	XP_015618637.1(PREDICTED: hevamine-A [Oryza sativa Japonica Group])
Os06g0263801	0.0917871	-3.44556	9.53885e-14	4.19828e-12	yes	down	XP_015641417.1(PREDICTED: zinc finger protein CONSTANS-LIKE 16 [Oryza sativa Japonica Group])
Os02g0241300	0.340066	-1.55611	7.77147e-06	8.04803e-05	yes	down	XP_015627267.1(PREDICTED: uncharacterized protein LOC4328845 isoform X1 [Oryza sativa Japonica Group])
Os03g0271900	0.0736106	-3.76394	0.00407663	0.0179311	yes	down	XP_015630029.1(PREDICTED: aspartic proteinase PCS1 [Oryza sativa Japonica Group])
Os01g0118400	0.324723	-1.62272	8.74636e-09	1.80954e-07	yes	down	XP_015622308.1(PREDICTED: uncharacterized protein LOC4326077 isoform X1 [Oryza sativa Japonica Group])
Os01g0621600	0.306821	-1.70453	0.00366188	0.0163453	yes	down	XP_015630579.1(PREDICTED: mitogen-activated protein kinase kinase kinase 7 [Oryza sativa Japonica Group])
Os12g0566000	0.153154	-2.70694	5.1745e-07	7.14398e-06	yes	down	XP_015620545.1(PREDICTED: boron transporter 1 [Oryza sativa Japonica Group])
Os09g0494200	0.194847	-2.35958	1.83516e-05	0.00017088	yes	down	XP_015611934.1(PREDICTED: chitinase-like protein 1 [Oryza sativa Japonica Group])
Os03g0195500	0.484666	-1.04494	0.000208893	0.00145048	yes	down	ABF94446.1(Sulfate transporter 2.1, putative, expressed [Oryza sativa Japonica Group])
Os06g0247900	0.122387	-3.03048	5.62059e-08	9.57392e-07	yes	down	BAF19200.1(Os06g0247900, partial [Oryza sativa Japonica Group])
Os11g0116300	0.123712	-3.01494	0.000292756	0.00193508	yes	down	XP_015616444.1(PREDICTED: probable chalcone--flavonone isomerase 3 [Oryza sativa Japonica Group])
Os12g0188500	0.268094	-1.89919	0.00662741	0.0267932	yes	down	XP_015618860.1(PREDICTED: BTB/POZ domain-containing protein At2g13690 [Oryza sativa Japonica Group])
Os06g0611900	0.313758	-1.67228	0.000185059	0.00130675	yes	down	XP_015643657.1(PREDICTED: glycine dehydrogenase (decarboxylating), mitochondrial [Oryza sativa Japonica Group])
Os06g0188600	0.405505	-1.30221	0.000513698	0.00313394	yes	down	XP_015641431.1(PREDICTED: glutamate receptor 2.5 [Oryza sativa Japonica Group])
Os12g0566100	0.437769	-1.19176	0.000876714	0.00494506	yes	down	BAT17693.1(Os12g0566100, partial [Oryza sativa Japonica Group])
Os02g0542500	0.359338	-1.47659	0.00781073	0.0306037	yes	down	BAF08984.1(Os02g0542600 [Oryza sativa Japonica Group])
Os04g0689500	0.295722	-1.75769	1.33175e-06	1.68139e-05	yes	down	BAS91763.1(Os04g0689500, partial [Oryza sativa Japonica Group])
Os07g0579000	0.275	-1.8625	4.01577e-06	4.49184e-05	yes	down	EEE67472.1(hypothetical protein OsJ_24876 [Oryza sativa Japonica Group])
Os11g0147500	0.402564	-1.31271	0.00173901	0.00885725	yes	down	EEC68854.1(hypothetical protein OsI_37450 [Oryza sativa Indica Group])
Os03g0265100	0.491043	-1.02608	4.18867e-07	5.89785e-06	yes	down	XP_015633138.1(PREDICTED: sulfoquinovosyl transferase SQD2 [Oryza sativa Japonica Group])
Os03g0101300	0.230963	-2.11426	2.96984e-05	0.000261014	yes	down	XP_015630621.1(PREDICTED: hexose carrier protein HEX6 [Oryza sativa Japonica Group])
Os04g0271450	0.34945	-1.51684	0.000688901	0.00402068	yes	down	XP_009409521.1(PREDICTED: very-long-chain (3R)-3-hydroxyacyl-CoA dehydratase PASTICCINO 2A [Musa acuminata subsp. malaccensis])
Os01g0891601	0.070985	-3.81634	0.00207529	0.010271	yes	down	XP_015621110.1(PREDICTED: probably inactive leucine-rich repeat receptor-like protein kinase At5g48380 [Oryza sativa Japonica Group])
Os10g0431900	0.436955	-1.19444	3.78581e-05	0.000322044	yes	down	XP_015614834.1(PREDICTED: probable receptor-like protein kinase At5g56460 isoform X1 [Oryza sativa Japonica Group])
Os01g0956800	0.0278359	-5.16691	0.012955	0.0462233	yes	down	EAZ14885.1(hypothetical protein OsJ_04816 [Oryza sativa Japonica Group])
Os05g0107900	0.26337	-1.92483	1.9862e-05	0.000183258	yes	down	BAS91890.1(Os05g0107900, partial [Oryza sativa Japonica Group])
Os11g0607100	0.484687	-1.04488	0.00230422	0.0111893	yes	down	XP_015617145.1(PREDICTED: pentatricopeptide repeat-containing protein At4g19890 [Oryza sativa Japonica Group])
Os07g0100800	0.195321	-2.35608	7.82003e-10	1.96151e-08	yes	down	BAF20587.2(Os07g0100800, partial [Oryza sativa Japonica Group])
Os02g0158300	0.236092	-2.08258	1.34248e-09	3.24393e-08	yes	down	XP_015627385.1(PREDICTED: probable arabinose 5-phosphate isomerase [Oryza sativa Japonica Group])
Os01g0170700	0.180413	-2.47062	0.000192497	0.00135206	yes	down	XP_015622192.1(PREDICTED: uncharacterized protein LOC4327637 isoform X1 [Oryza sativa Japonica Group])
Os02g0158500	0.38399	-1.38086	0.00252684	0.0120736	yes	down	XP_015627523.1(PREDICTED: protein IRX15-LIKE [Oryza sativa Japonica Group])
Os01g0238500	0.0312544	-4.9998	2.97671e-27	4.68732e-25	yes	down	XP_015621951.1(PREDICTED: D-amino-acid transaminase, chloroplastic isoform X1 [Oryza sativa Japonica Group])
Os08g0259100	0.242622	-2.04322	9.89767e-05	0.000755691	yes	down	XP_015646297.1(PREDICTED: YTH domain-containing protein 1-like [Oryza sativa Japonica Group])
Os05g0215300	0.087374	-3.51665	8.69251e-07	1.14146e-05	yes	down	XP_015637991.1(PREDICTED: hydroquinone glucosyltransferase [Oryza sativa Japonica Group])
Os01g0642200	0.110676	-3.17559	2.30872e-11	7.32792e-10	yes	down
Os06g0567000	0.443394	-1.17334	0.013621	0.0480967	yes	down	XP_015641150.1(PREDICTED: transmembrane protein 258 [Oryza sativa Japonica Group])
Os06g0273400	0.205083	-2.28572	8.13427e-05	0.000635671	yes	down	XP_015644220.1(PREDICTED: protein trichome birefringence-like 19 [Oryza sativa Japonica Group])
Os04g0635500	0.292872	-1.77166	6.40592e-07	8.66267e-06	yes	down	XP_015637246.1(PREDICTED: uncharacterized protein LOC4337133 [Oryza sativa Japonica Group])
Os08g0158200	0.166834	-2.58351	7.58497e-06	7.88369e-05	yes	down	XP_015648739.1(PREDICTED: reticuline oxidase [Oryza sativa Japonica Group])
Os05g0357700	0.436112	-1.19723	0.00920636	0.0349418	yes	down	EEC79053.1(hypothetical protein OsI_19616 [Oryza sativa Indica Group])
Os02g0686100	0.121394	-3.04223	0.00230426	0.0111893	yes	down	XP_015625263.1(PREDICTED: RING-H2 finger protein ATL80 [Oryza sativa Japonica Group])
Os02g0619600	0.476074	-1.07074	0.00753527	0.0297382	yes	down	XP_015622806.1(PREDICTED: uncharacterized protein LOC4330003 [Oryza sativa Japonica Group])
Os02g0732600	0.175907	-2.50711	0.00117695	0.00636607	yes	down	XP_015624871.1(PREDICTED: protein ODORANT1 [Oryza sativa Japonica Group])
Os03g0291200	0.141872	-2.81734	0.0011995	0.006471	yes	down	XP_015632090.1(PREDICTED: protein trichome birefringence-like 3 [Oryza sativa Japonica Group])
Os11g0649600	0.198348	-2.3339	0.0033429	0.0151991	yes	down	XP_015615547.1(PREDICTED: CASP-like protein 1U3 [Oryza sativa Japonica Group])
Os05g0123100	0.20542	-2.28335	1.6998e-09	4.04187e-08	yes	down	XP_015640167.1(PREDICTED: probable glucuronosyltransferase Os05g0123100 [Oryza sativa Japonica Group])
Os12g0583500	0.336378	-1.57184	1.08603e-08	2.19717e-07	yes	down	EAZ21022.1(hypothetical protein OsJ_36671 [Oryza sativa Japonica Group])
Os11g0652600	0.242031	-2.04674	0.00790066	0.0308835	yes	down	BAT15083.1(Os11g0652600, partial [Oryza sativa Japonica Group])
Os09g0124200	0.419851	-1.25205	0.00977509	0.0366925	yes	down	EAZ43801.1(hypothetical protein OsJ_28421 [Oryza sativa Japonica Group])
Os08g0300300	0.497126	-1.00832	0.0104703	0.0388291	yes	down	XP_015650515.1(PREDICTED: putative chloride channel-like protein CLC-g [Oryza sativa Japonica Group])
Os12g0453500	0.219179	-2.18982	0.000784287	0.0044936	yes	down	XP_015619446.1(PREDICTED: uncharacterized protein LOC4352164 [Oryza sativa Japonica Group])
Os02g0453100	0.0598453	-4.06262	0.00457745	0.0197569	yes	down	XP_015625060.1(PREDICTED: uncharacterized protein LOC9270691 [Oryza sativa Japonica Group])
Os04g0365100	0.145229	-2.7836	0.000200662	0.00140191	yes	down	XP_015634114.1(PREDICTED: wall-associated receptor kinase 2 isoform X1 [Oryza sativa Japonica Group])
Os02g0103800	0.14078	-2.82849	1.29903e-15	7.19133e-14	yes	down	XP_015625198.1(PREDICTED: ferredoxin--NADP reductase, leaf isozyme, chloroplastic-like [Oryza sativa Japonica Group])
Os09g0567500	0.319623	-1.64556	0.0128483	0.0459177	yes	down	XP_015610853.1(PREDICTED: putative fatty acyl-CoA reductase 7 [Oryza sativa Japonica Group])
Os06g0699050	0.00205135	-8.92921	1.09699e-10	3.15346e-09	yes	down	EAZ02242.1(hypothetical protein OsI_24341 [Oryza sativa Indica Group])
Os01g0869800	0.233521	-2.09838	7.9703e-08	1.31649e-06	yes	down	XP_015621169.1(PREDICTED: photosystem II 22 kDa protein, chloroplastic [Oryza sativa Japonica Group])
Os04g0693400	0.403796	-1.3083	0.00140465	0.00741406	yes	down	XP_015634946.1(PREDICTED: LOW QUALITY PROTEIN: ABC transporter G family member 5-like [Oryza sativa Japonica Group])
Os06g0103800	0.256765	-1.96148	1.5685e-08	3.05761e-07	yes	down	XP_015642960.1(PREDICTED: membrane protein of ER body-like protein [Oryza sativa Japonica Group])
Os07g0468100	0.19943	-2.32605	9.33222e-18	6.62938e-16	yes	down	XP_015645264.1(PREDICTED: probable glutathione S-transferase GSTU1 [Oryza sativa Japonica Group])
Os08g0561500	0.0472089	-4.4048	0.00693593	0.0278065	yes	down	XP_015649516.1(PREDICTED: protein WALLS ARE THIN 1 [Oryza sativa Japonica Group])
Os06g0724000	0.358402	-1.48035	0.0133128	0.047256	yes	down	BAS99530.1(Os06g0719500, partial [Oryza sativa Japonica Group])
Os02g0654300	0.359883	-1.4744	5.00021e-06	5.4531e-05	yes	down	XP_015626017.1(PREDICTED: serine/threonine-protein kinase D6PK [Oryza sativa Japonica Group])
Os05g0439400	0.445381	-1.16689	1.55536e-05	0.000148086	yes	down	XP_015637395.1(PREDICTED: U-box domain-containing protein 29 [Oryza sativa Japonica Group])
Os03g0577500	0.195772	-2.35275	9.02615e-20	7.75264e-18	yes	down	XP_015633306.1(PREDICTED: probable beta-1,3-galactosyltransferase 2 [Oryza sativa Japonica Group])
Os09g0361200	0.0576395	-4.1168	0.00531529	0.0222503	yes	down	XP_015611758.1(PREDICTED: hypersensitive-induced response protein 1 [Oryza sativa Japonica Group])
Os01g0304050	0.11325	-3.14241	0.00184199	0.00929817	yes	down	PPR97071.1(hypothetical protein GOBAR_AA23600 [Gossypium barbadense])
Os03g0425300	0.27613	-1.85658	3.60432e-05	0.000308643	yes	down	AAS07207.1(putative diacylglycerol kinase (with alternative splicing) [Oryza sativa Japonica Group])
Os03g0120100	0.377404	-1.40582	7.32105e-05	0.000579793	yes	down	EEC74407.1(hypothetical protein OsI_09765 [Oryza sativa Indica Group])
Os04g0682100	0.464557	-1.10607	0.000369316	0.00236456	yes	down	XP_015634236.1(PREDICTED: elicitor-responsive protein 3 [Oryza sativa Japonica Group])
Os12g0123100	0.446972	-1.16174	0.00068949	0.00402283	yes	down	XP_015620057.1(PREDICTED: uncharacterized protein LOC4351365 [Oryza sativa Japonica Group])
Os06g0113900	0.340851	-1.55279	1.09068e-05	0.000108763	yes	down	XP_015642768.1(PREDICTED: uncharacterized protein LOC9267527 isoform X1 [Oryza sativa Japonica Group])
Os02g0633200	0.41841	-1.25701	0.002837	0.0132431	yes	down	XP_015625521.1(PREDICTED: pentatricopeptide repeat-containing protein At4g36680, mitochondrial [Oryza sativa Japonica Group])
Os03g0565200	0.179227	-2.48014	3.56984e-10	9.36886e-09	yes	down	XP_015628123.1(PREDICTED: haloacid dehalogenase-like hydrolase domain-containing protein At3g48420 [Oryza sativa Japonica Group])
Os04g0105200	0.441905	-1.17819	0.0123673	0.044462	yes	down	XP_015634196.1(PREDICTED: uncharacterized protein LOC4334906 [Oryza sativa Japonica Group])
Os05g0198200	0.376173	-1.41053	0.00992072	0.0371163	yes	down	AAV24911.1(unknown protein [Oryza sativa Japonica Group])
Os03g0206750	0.338728	-1.5618	0.00606167	0.0248571	yes	down	XP_015633069.1(PREDICTED: BTB/POZ domain-containing protein At5g67385 isoform X1 [Oryza sativa Japonica Group])
Os02g0323000	0.11239	-3.15342	0.0015517	0.00805517	yes	down	BAH91655.1(Os02g0323000, partial [Oryza sativa Japonica Group])
Os06g0554300	0.321583	-1.63674	0.00108668	0.00595186	yes	down	XP_015641220.1(PREDICTED: dentin sialophosphoprotein [Oryza sativa Japonica Group])
Os10g0544600	0.300932	-1.73249	9.94448e-08	1.60699e-06	yes	down	XP_015612916.1(PREDICTED: NEP1-interacting protein 1 [Oryza sativa Japonica Group])
Os04g0305700	0.397334	-1.33158	0.00972761	0.0365336	yes	down	BAF14331.2(Os04g0305700, partial [Oryza sativa Japonica Group])
Os01g0116400	0.218561	-2.19389	2.22194e-10	6.04983e-09	yes	down	XP_015646869.1(PREDICTED: glycerophosphodiester phosphodiesterase protein kinase domain-containing GDPDL2 isoform X1 [Oryza sativa Japonica Group])
Os02g0637700	0.43959	-1.18577	0.000279839	0.00185886	yes	down	XP_015626479.1(PREDICTED: alcohol dehydrogenase-like 6 [Oryza sativa Japonica Group])
Os09g0508900	0.302836	-1.72339	1.09163e-09	2.67196e-08	yes	down	BAF25538.1(Os09g0508900, partial [Oryza sativa Japonica Group])
Os04g0445000	0.099176	-3.33387	0.000141524	0.00103519	yes	down	BAF14812.1(Os04g0445000, partial [Oryza sativa Japonica Group])
Os01g0108500	0.0127829	-6.28964	0.00209429	0.0103524	yes	down	XP_015635444.1(PREDICTED: uncharacterized protein LOC9267649 [Oryza sativa Japonica Group])
Os04g0650366	0.293443	-1.76885	2.13188e-07	3.18031e-06	yes	down	BAS91354.1(Os04g0650366 [Oryza sativa Japonica Group])
Os03g0851700	0.45548	-1.13454	0.000962413	0.00535821	yes	down	XP_015628393.1(PREDICTED: ankyrin repeat domain-containing protein 2A [Oryza sativa Japonica Group])
Os01g0206700	0.0806716	-3.6318	1.47167e-12	5.4958e-11	yes	down	XP_015621591.1(PREDICTED: CBL-interacting protein kinase 5 [Oryza sativa Japonica Group])
Os12g0539750	0.417416	-1.26044	0.00142539	0.00750302	yes	down	EEC69437.1(hypothetical protein OsI_38612 [Oryza sativa Indica Group])
Os06g0663900	0.452529	-1.14392	1.10303e-07	1.76361e-06	yes	down	BAD45880.1(putative receptor protein kinase PERK1 [Oryza sativa Japonica Group])
Os06g0268500	0.0830605	-3.58969	0.00223083	0.0108906	yes	down	EAZ36577.1(hypothetical protein OsJ_20918 [Oryza sativa Japonica Group])
Os01g0649900	0.211755	-2.23954	2.88855e-07	4.21157e-06	yes	down	XP_015627947.1(PREDICTED: GDSL esterase/lipase At1g28600 [Oryza sativa Japonica Group])
Os04g0127200	0.300974	-1.73229	0.000267443	0.00178868	yes	down	BAF13995.1(Os04g0127200, partial [Oryza sativa Japonica Group])
Os01g0687400	0.245384	-2.02689	1.22681e-07	1.94005e-06	yes	down	XP_015627500.1(PREDICTED: acidic endochitinase [Oryza sativa Japonica Group])
Os10g0158700	0.279409	-1.83955	0.000246347	0.00166845	yes	down	BAF26112.1(Os10g0158700, partial [Oryza sativa Japonica Group])
Os05g0390000	0.309518	-1.69191	3.39629e-05	0.000293599	yes	down	XP_015637490.1(PREDICTED: phospholipase A1-Igamma1, chloroplastic [Oryza sativa Japonica Group])
Os11g0173500	0.310711	-1.68635	4.02964e-05	0.000339929	yes	down	EEE51731.1(hypothetical protein OsJ_33139 [Oryza sativa Japonica Group])
Os05g0513100	0.414601	-1.27021	0.0132621	0.0471052	yes	down	EEE64337.1(hypothetical protein OsJ_19177 [Oryza sativa Japonica Group])
Os01g0292200	0.454792	-1.13672	0.00110459	0.00603364	yes	down	XP_015622076.1(PREDICTED: CBL-interacting protein kinase 1 [Oryza sativa Japonica Group])
Os01g0273800	0.36782	-1.44293	0.00444909	0.0192957	yes	down	XP_015629696.1(PREDICTED: probable indole-3-pyruvate monooxygenase YUCCA10 [Oryza sativa Japonica Group])
Os06g0152700	0.363701	-1.45918	0.000657534	0.00386743	yes	down	XP_015644231.1(PREDICTED: protein O-glucosyltransferase 1 [Oryza sativa Japonica Group])
Os11g0283500	0.288059	-1.79556	1.50804e-06	1.87309e-05	yes	down	XP_015617848.1(PREDICTED: protein NRT1/ PTR FAMILY 4.5 isoform X2 [Oryza sativa Japonica Group])
Os06g0210000	0.119454	-3.06547	8.52222e-07	1.12246e-05	yes	down	XP_015643476.1(PREDICTED: WAT1-related protein At1g21890 [Oryza sativa Japonica Group])
Os12g0603700	0.115134	-3.11862	1.39183e-07	2.17116e-06	yes	down	XP_015618702.1(PREDICTED: LOW QUALITY PROTEIN: CBL-interacting protein kinase 4-like [Oryza sativa Japonica Group])
Os03g0850700	0.410555	-1.28435	0.00548756	0.0228399	yes	down	XP_015628267.1(PREDICTED: random slug protein 5 [Oryza sativa Japonica Group])
Os11g0450400	0.132408	-2.91694	0.0140634	0.0493063	yes	down	BAH95250.1(Os11g0450300, partial [Oryza sativa Japonica Group])
Os07g0107100	0.141163	-2.82456	0.00383848	0.0170343	yes	down	XP_015645707.1(PREDICTED: dirigent protein 1 [Oryza sativa Japonica Group])
Os04g0116600	0.28771	-1.79731	0.00492641	0.0209535	yes	down	XP_015634220.1(PREDICTED: very-long-chain 3-oxoacyl-CoA reductase 1 [Oryza sativa Japonica Group])
Os05g0135700	0.380931	-1.3924	6.49878e-08	1.09383e-06	yes	down	XP_015638780.1(PREDICTED: S-adenosylmethionine synthase 1 [Oryza sativa Japonica Group])
Os10g0411500	0.213773	-2.22585	0.0119186	0.0432265	yes	down	XP_015614738.1(PREDICTED: IQ domain-containing protein IQM2 [Oryza sativa Japonica Group])
Os10g0578200	0.237115	-2.07634	0.00249183	0.0119325	yes	down	XP_015614302.1(PREDICTED: cellulose synthase-like protein D1 [Oryza sativa Japonica Group])
Os11g0121500	0.383214	-1.38378	7.60781e-05	0.000600155	yes	down	BAF27458.1(Os11g0121500 [Oryza sativa Japonica Group])
Os01g0690800	0.380496	-1.39405	2.3295e-05	0.000211017	yes	down	BAD82485.1(receptor serine/threonine kinase PR5K-like [Oryza sativa Japonica Group])
Os01g0739200	0.350795	-1.5113	2.46335e-05	0.000221655	yes	down	XP_015614574.1(PREDICTED: putative dual specificity protein phosphatase DSP8 [Oryza sativa Japonica Group])
Os09g0483350	0.0140293	-6.15541	0.0111009	0.040757	yes	down	KQK91800.1(hypothetical protein SETIT_037316mg [Setaria italica])
Os09g0346500	0.395888	-1.33684	0.000126362	0.000936855	yes	down	XP_015611833.1(PREDICTED: chlorophyll a-b binding protein 1, chloroplastic [Oryza sativa Japonica Group])
Os03g0778100	0.303287	-1.72124	7.15652e-06	7.49056e-05	yes	down	XP_015632508.1(PREDICTED: photosystem I reaction center subunit III, chloroplastic [Oryza sativa Japonica Group])
Os04g0505066	0.30045	-1.73481	5.18295e-10	1.32109e-08	yes	down	XP_015633755.1(PREDICTED: filament-like plant protein 7 [Oryza sativa Japonica Group])
Os07g0463600	0.0180207	-5.7942	5.54131e-06	5.97197e-05	yes	down	BAT01383.1(Os07g0463600, partial [Oryza sativa Japonica Group])
Os02g0157950	0.440105	-1.18408	4.91702e-06	5.37064e-05	yes	down	BAD28028.1(putative ethylene responsive element binding factor [Oryza sativa Japonica Group])
Os08g0547800	0.342098	-1.54752	0.00356292	0.0159916	yes	down	XP_015648917.1(PREDICTED: probable carboxylesterase 8 [Oryza sativa Japonica Group])
Os06g0102100	0.241805	-2.04808	0.00481889	0.020592	yes	down	XP_015642954.1(PREDICTED: 3,9-dihydroxypterocarpan 6A-monooxygenase [Oryza sativa Japonica Group])
Os08g0266400	0.325529	-1.61914	1.03843e-05	0.000104078	yes	down	XP_015651016.1(PREDICTED: leucine-rich repeat receptor protein kinase EMS1 [Oryza sativa Japonica Group])
Os08g0201500	0.0534031	-4.22693	3.67185e-05	0.000313835	yes	down	BAH00871.1(unnamed protein product [Oryza sativa Japonica Group])
Os05g0338900	0.325758	-1.61813	0.0017338	0.00883548	yes	down	XP_015640314.1(PREDICTED: protein NRT1/ PTR FAMILY 2.3 [Oryza sativa Japonica Group])
Os02g0183900	0.283528	-1.81844	1.80999e-05	0.000169203	yes	down	XP_015623186.1(PREDICTED: LOW QUALITY PROTEIN: isoleucine--tRNA ligase, cytoplasmic [Oryza sativa Japonica Group])
Os05g0217700	0.00211569	-8.88465	3.01842e-76	7.1295e-73	yes	down	AAT47026.1(putative dehydration-responsive protein, contains BURP domain, PF03181 [Oryza sativa Japonica Group])
Os01g0123700	0.0088564	-6.81906	0.00218813	0.0107265	yes	down	XP_015622136.1(PREDICTED: E3 ubiquitin-protein ligase SINA-like 10 [Oryza sativa Japonica Group])
Os11g0306300	0.0372331	-4.74727	0.011903	0.0431926	yes	down	XP_015615614.1(PREDICTED: probable O-methyltransferase 2 [Oryza sativa Japonica Group])
Os04g0678300	0.383069	-1.38433	0.00245878	0.0117902	yes	down	EEC78257.1(hypothetical protein OsI_17932 [Oryza sativa Indica Group])
Os06g0633900	0.30925	-1.69316	1.81897e-07	2.7541e-06	yes	down	XP_015641707.1(PREDICTED: alpha/beta hydrolase domain-containing protein 17C [Oryza sativa Japonica Group])
Os03g0673800	0.231142	-2.11315	1.07464e-10	3.09549e-09	yes	down	BAS85705.1(Os03g0673800, partial [Oryza sativa Japonica Group])
Os11g0143300	0.361898	-1.46635	0.00595182	0.0244739	yes	down	ABA91414.2(Two-component response regulator ARR8, putative, expressed [Oryza sativa Japonica Group])
Os05g0380300	0.0838471	-3.5761	0.000109749	0.000826659	yes	down	XP_015640523.1(PREDICTED: putative disease resistance protein RGA3 isoform X1 [Oryza sativa Japonica Group])
Os02g0187800	0.253162	-1.98187	2.72547e-09	6.2602e-08	yes	down	XP_015626408.1(PREDICTED: cinnamyl alcohol dehydrogenase 2 [Oryza sativa Japonica Group])
Os01g0121300	0.331265	-1.59394	5.56702e-07	7.62647e-06	yes	down	XP_015640859.1(PREDICTED: uncharacterized protein LOC4326042 [Oryza sativa Japonica Group])
Os08g0425000	0.364787	-1.45487	2.126e-05	0.000194134	yes	down	XP_015648687.1(PREDICTED: uncharacterized protein LOC4345609 [Oryza sativa Japonica Group])
Os08g0390200	0.142047	-2.81556	9.04224e-07	1.18271e-05	yes	down	BAT05283.1(Os08g0390200, partial [Oryza sativa Japonica Group])
Os12g0292301	0.183766	-2.44406	4.61644e-06	5.07307e-05	yes	down	BAA00539.1(small subunit of ribulose-1,5-bisphosphate carboxylase [Oryza sativa Japonica Group])
Os10g0560000	0.173179	-2.52967	1.16251e-14	5.79089e-13	yes	down	XP_015614436.1(PREDICTED: VAN3-binding protein [Oryza sativa Japonica Group])
Os06g0554600	0.129074	-2.95373	4.42949e-06	4.89662e-05	yes	down	XP_015641682.1(PREDICTED: uncharacterized protein LOC4341279 [Oryza sativa Japonica Group])
Os10g0540200	0.303726	-1.71916	0.000485035	0.00297894	yes	down	XP_015613796.1(PREDICTED: putative pentatricopeptide repeat-containing protein At3g25060, mitochondrial [Oryza sativa Japonica Group])
Os05g0155200	0.353344	-1.50086	3.2607e-05	0.000283501	yes	down	AAV32219.1(putative ethylene responsive factor [Oryza sativa Japonica Group])
Os01g0324400	0.491532	-1.02464	0.0121762	0.0439253	yes	down	BAS71866.1(Os01g0324400, partial [Oryza sativa Japonica Group])
Os01g0794100	0.259502	-1.94618	4.53555e-05	0.000377772	yes	down	EAY76125.1(hypothetical protein OsI_04054 [Oryza sativa Indica Group])
Os10g0209700	0.0428182	-4.54563	1.20323e-34	3.15781e-32	yes	down	XP_015613202.1(PREDICTED: copper-transporting ATPase 2 isoform X1 [Oryza sativa Japonica Group])
Os10g0497300	0.433308	-1.20653	0.00950399	0.0357982	yes	down	BAD08215.1(hypothetical protein [Oryza sativa Japonica Group])
Os01g0823150	0.0134283	-6.21858	0.000219675	0.00151275	yes	down	XP_015625064.1(PREDICTED: expansin-A2 [Oryza sativa Japonica Group])
Os05g0267100	0.416458	-1.26376	0.000386188	0.00245318	yes	down	AAT85238.1(unknown protein [Oryza sativa Japonica Group])
Os10g0548000	0.179043	-2.48162	1.85579e-09	4.39069e-08	yes	down	EEE51352.1(hypothetical protein OsJ_32360 [Oryza sativa Japonica Group])
EPlORYSAT000373849	0.0330664	-4.91849	2.46502e-24	3.11913e-22	yes	down	KYP43488.1(hypothetical protein KK1_035055 [Cajanus cajan])
Os04g0654600	0.313734	-1.67239	0.00106241	0.00583584	yes	down	XP_015634276.1(PREDICTED: probable receptor-like serine/threonine-protein kinase At5g57670 [Oryza sativa Japonica Group])
Os04g0175900	0.41014	-1.28581	3.71445e-07	5.29589e-06	yes	down	XP_015633993.1(PREDICTED: probable inactive methyltransferase Os04g0175900 isoform X2 [Oryza sativa Japonica Group])
Os01g0106900	0.347883	-1.52333	2.54388e-06	2.98937e-05	yes	down	XP_015618768.1(PREDICTED: 1-deoxy-D-xylulose 5-phosphate reductoisomerase, chloroplastic [Oryza sativa Japonica Group])
Os01g0641000	0.350144	-1.51398	2.48288e-07	3.66917e-06	yes	down	XP_015622688.1(PREDICTED: serine/threonine-protein kinase STY8 [Oryza sativa Japonica Group])
Os04g0640700	0.201732	-2.30949	0.00456252	0.0197164	yes	down	XP_015635545.1(PREDICTED: beta-D-xylosidase 4 [Oryza sativa Japonica Group])
Os03g0216700	0.207062	-2.27186	1.92124e-05	0.000177825	yes	down	XP_015632890.1(PREDICTED: protein DETOXIFICATION 42 [Oryza sativa Japonica Group])
Os02g0822500	0.497393	-1.00754	1.81436e-05	0.0001695	yes	down	XP_015624688.1(PREDICTED: phosphatidylinositol 4-phosphate 5-kinase 9 [Oryza sativa Japonica Group])
Os02g0762600	0.298804	-1.74273	4.87702e-08	8.43406e-07	yes	down	XP_015623136.1(PREDICTED: uncharacterized protein LOC4330817 [Oryza sativa Japonica Group])
Os02g0787600	0.305928	-1.70873	3.03443e-06	3.49626e-05	yes	down	XP_015626231.1(PREDICTED: glutamate receptor 2.9 isoform X1 [Oryza sativa Japonica Group])
Os09g0568700	0.00865766	-6.85181	0.000133099	0.000981157	yes	down	XP_015612248.1(PREDICTED: germin-like protein 9-3 [Oryza sativa Japonica Group])
Os05g0578750	0.162581	-2.62077	0.00489231	0.0208397	yes	down	AAT39158.1(putative polygalacturonase [Oryza sativa Japonica Group])
Os05g0499400	0.247018	-2.01731	1.21907e-05	0.000120102	yes	down	XP_015639144.1(PREDICTED: peroxidase 1-like [Oryza sativa Japonica Group])
Os01g0117200	0.00330337	-8.24185	1.93552e-09	4.57551e-08	yes	down	BAD52487.1(putative rust resistance kinase Lr10 [Oryza sativa Japonica Group])
Os02g0647900	0.306881	-1.70425	0.00594461	0.0244584	yes	down	XP_015623591.1(PREDICTED: aldehyde dehydrogenase family 3 member F1 [Oryza sativa Japonica Group])
Os03g0738400	0.331142	-1.59448	1.46436e-06	1.82363e-05	yes	down	AAP44712.1(putative glycine hydroxymethyltransferase [Oryza sativa Japonica Group])
Os01g0921300	0.356572	-1.48774	1.68242e-06	2.06435e-05	yes	down	XP_015620876.1(PREDICTED: probable arabinosyltransferase ARAD1 [Oryza sativa Japonica Group])
Os01g0720400	0.156549	-2.67532	1.70116e-05	0.000160472	yes	down	XP_015648259.1(PREDICTED: inorganic pyrophosphatase 1 [Oryza sativa Japonica Group])
Os02g0735200	0.348569	-1.52048	1.2385e-09	3.00806e-08	yes	down	XP_015626102.1(PREDICTED: glutamine synthetase cytosolic isozyme 1-1 [Oryza sativa Japonica Group])
Os07g0673550	0.329348	-1.60232	8.67518e-05	0.000673485	yes	down	BAF22523.1(Os07g0673600 [Oryza sativa Japonica Group])
Os07g0450000	0.376093	-1.41084	0.00783983	0.0306711	yes	down	KQL23469.1(hypothetical protein SETIT_031424mg [Setaria italica])
Os11g0552500	0.231942	-2.10817	0.00875376	0.0335474	yes	down	ABA94249.1(expressed protein [Oryza sativa Japonica Group])
Os12g0411700	0.215285	-2.21568	1.0834e-09	2.65639e-08	yes	down	XP_015618591.1(PREDICTED: ABC transporter G family member 11 [Oryza sativa Japonica Group])
Os02g0160900	0.153357	-2.70504	1.26903e-15	7.03902e-14	yes	down	XP_015624707.1(PREDICTED: uncharacterized protein LOC9267626 [Oryza sativa Japonica Group])
Os05g0472700	0.24766	-2.01357	0.00199619	0.00993873	yes	down	XP_015637510.1(PREDICTED: zinc transporter 5 [Oryza sativa Japonica Group])
Os06g0109300	0.0703913	-3.82846	7.59178e-06	7.88788e-05	yes	down	XP_015642026.1(PREDICTED: WAT1-related protein At3g30340 [Oryza sativa Japonica Group])
Os05g0527800	0.0451442	-4.46932	1.45276e-07	2.25135e-06	yes	down	XP_015638807.1(PREDICTED: anthocyanidin 5,3-O-glucosyltransferase [Oryza sativa Japonica Group])
Os08g0554100	0.314292	-1.66982	0.00749919	0.0296247	yes	down	XP_015650024.1(PREDICTED: probable rhamnogalacturonate lyase B [Oryza sativa Japonica Group])
Os02g0807750	0.428006	-1.2243	0.000555047	0.00334871	yes	down	BAS84775.1(Os03g0425150 [Oryza sativa Japonica Group])
Os01g0547600	0.0266543	-5.22949	7.07369e-07	9.45739e-06	yes	down	XP_015636108.1(PREDICTED: probable high-affinity nitrate transporter 2.4 [Oryza sativa Japonica Group])
Os02g0110600	0.257323	-1.95835	0.00025509	0.00171781	yes	down	XP_015625291.1(PREDICTED: receptor-like serine/threonine-protein kinase NCRK isoform X3 [Oryza sativa Japonica Group])
Os12g0115500	0.198111	-2.33562	2.10457e-05	0.000192425	yes	down	XP_015618578.1(PREDICTED: probable non-specific lipid-transfer protein 3 [Oryza sativa Japonica Group])
Os01g0899700	0.11415	-3.13099	0.000219575	0.00151243	yes	down	XP_015630299.1(PREDICTED: extensin-1 [Oryza sativa Japonica Group])
Os01g0740500	0.483767	-1.04762	6.52125e-05	0.000524662	yes	down	BAS74269.1(Os01g0740500 [Oryza sativa Japonica Group])
Os06g0691800	0.386054	-1.37312	1.75191e-05	0.000164316	yes	down	XP_015642986.1(PREDICTED: tyrosine-sulfated glycopeptide receptor 1 [Oryza sativa Japonica Group])
Os02g0549200	0.281118	-1.83075	0.00200986	0.00998904	yes	down	XP_015623257.1(PREDICTED: probable serine/threonine-protein kinase At1g01540 isoform X2 [Oryza sativa Japonica Group])
Os01g0872800	0.435568	-1.19903	7.02722e-06	7.37156e-05	yes	down	XP_015622220.1(PREDICTED: 3-phosphoinositide-dependent protein kinase 2 [Oryza sativa Japonica Group])
Os01g0937300	0.395339	-1.33884	0.000414228	0.00260544	yes	down	XP_015649424.1(PREDICTED: disease resistance protein RGA2 [Oryza sativa Japonica Group])
Os10g0447900	0.174352	-2.51993	1.19671e-05	0.000118104	yes	down	XP_015614851.1(PREDICTED: putative transporter arsB [Oryza sativa Japonica Group])
Os01g0753800	0.257598	-1.9568	0.0132689	0.0471219	yes	down	XP_015640839.1(PREDICTED: uncharacterized protein LOC4327015 [Oryza sativa Japonica Group])
Os06g0149100	0.256493	-1.96301	0.00575637	0.023784	yes	down	BAS96167.1(Os06g0149100, partial [Oryza sativa Japonica Group])
Os11g0275500	0.460164	-1.11978	0.0136097	0.0480756	yes	down	AAX92844.1(Dienelactone hydrolase family, putative [Oryza sativa Japonica Group])
Os01g0650000	0.136358	-2.87453	1.00855e-05	0.000101438	yes	down	BAF05636.1(Os01g0650000, partial [Oryza sativa Japonica Group])
Os02g0751800	0.463625	-1.10897	0.00161707	0.00833349	yes	down	XP_015623414.1(PREDICTED: 2,3-bisphosphoglycerate-dependent phosphoglycerate mutase [Oryza sativa Japonica Group])
Os11g0657300	0.280725	-1.83277	0.00338366	0.0153426	yes	down	XP_006646960.1(PREDICTED: probable small nuclear ribonucleoprotein F [Oryza brachyantha])
Os06g0237800	0.319974	-1.64397	0.000495413	0.00303348	yes	down	XP_015641302.1(PREDICTED: chaperone protein dnaJ 16 [Oryza sativa Japonica Group])
Os03g0131100	0.427158	-1.22716	0.000273616	0.00182222	yes	down	XP_015629744.1(PREDICTED: protein NLP1 [Oryza sativa Japonica Group])
Os07g0543100	0.0767424	-3.70383	2.12775e-07	3.17583e-06	yes	down	BAT01987.1(Os07g0543100 [Oryza sativa Japonica Group])
Os02g0700350	0.292507	-1.77346	0.00927975	0.0351732	yes	down	BAD07516.1(phosphate starvation response regulator-like [Oryza sativa Japonica Group])
Os09g0316000	0.0356483	-4.81002	8.76251e-07	1.14877e-05	yes	down	BAT07420.1(Os09g0316000 [Oryza sativa Japonica Group])
Os12g0148600	0.378494	-1.40166	0.0132079	0.0469542	yes	down	XP_015618756.1(PREDICTED: uncharacterized protein LOC4351503 [Oryza sativa Japonica Group])
Os11g0457000	0.145797	-2.77796	0.00479006	0.0205028	yes	down	ABA93509.1(transposon protein, putative, Mariner sub-class, expressed [Oryza sativa Japonica Group])
Os02g0532900	0.372539	-1.42454	0.00277889	0.0130418	yes	down	XP_015626214.1(PREDICTED: glucan endo-1,3-beta-glucosidase 14 [Oryza sativa Japonica Group])
Os01g0227500	0.404178	-1.30694	0.00995384	0.0372156	yes	down	XP_015649308.1(PREDICTED: cytochrome P450 71A1 [Oryza sativa Japonica Group])
Os12g0103000	0.432893	-1.20792	8.00186e-05	0.000626359	yes	down	XP_015620660.1(PREDICTED: mitochondrial substrate carrier family protein C [Oryza sativa Japonica Group])
Os05g0332300	0.318571	-1.65031	0.00024298	0.00164919	yes	down	XP_015637377.1(PREDICTED: CBL-interacting protein kinase 18 [Oryza sativa Japonica Group])
Os12g0227050	0.0737268	-3.76167	0.00170385	0.00871415	yes	down	XP_015620335.1(PREDICTED: 2-alkenal reductase (NADP(+)-dependent) [Oryza sativa Japonica Group])
Os08g0465300	0.438764	-1.18848	0.0137743	0.0485416	yes	down	XP_015649400.1(PREDICTED: uncharacterized protein LOC9267006 [Oryza sativa Japonica Group])
Os11g0227800	0.222161	-2.17032	4.48688e-07	6.2772e-06	yes	down	XP_015617902.1(PREDICTED: disease resistance protein RPM1 [Oryza sativa Japonica Group])
Os06g0699700	0.286167	-1.80507	1.59502e-13	6.82919e-12	yes	down	XP_015643126.1(PREDICTED: probable aminodeoxychorismate synthase, chloroplastic isoform X1 [Oryza sativa Japonica Group])
Os07g0211200	0.255024	-1.9713	1.9171e-06	2.31918e-05	yes	down	EAZ03202.1(hypothetical protein OsI_25353 [Oryza sativa Indica Group])
Os10g0530500	0.284407	-1.81397	0.00285673	0.0133111	yes	down	XP_015614530.1(PREDICTED: probable glutathione S-transferase GSTU6 [Oryza sativa Japonica Group])
Os06g0717300	0.447643	-1.15958	0.00669497	0.0270091	yes	down	AAL79720.1(hypothetical protein [Oryza sativa Japonica Group])
Os05g0496200	0.357889	-1.48242	0.00255698	0.012195	yes	down	XP_015639410.1(PREDICTED: phosphoglycerate kinase, chloroplastic [Oryza sativa Japonica Group])
Os01g0928400	0.0326384	-4.93729	0.000207326	0.00144101	yes	down	XP_015645962.1(PREDICTED: uncharacterized protein LOC4326963 [Oryza sativa Japonica Group])
Os03g0227000	0.496179	-1.01107	1.85326e-05	0.000172339	yes	down	XP_015631919.1(PREDICTED: coatomer subunit gamma-1 [Oryza sativa Japonica Group])
Os01g0364400	0.0443318	-4.49551	5.44168e-10	1.38331e-08	yes	down	BAS72126.1(Os01g0364400 [Oryza sativa Japonica Group])
Os10g0489500	0.0919346	-3.44325	0.000254996	0.00171759	yes	down	XP_015613236.1(PREDICTED: S-(+)-linalool synthase, chloroplastic-like [Oryza sativa Japonica Group])
Os10g0537800	0.226684	-2.14125	9.41952e-06	9.54547e-05	yes	down	XP_015613137.1(PREDICTED: aspartic proteinase nepenthesin-1 [Oryza sativa Japonica Group])
Os02g0679700	0.190341	-2.39334	0.0122716	0.044163	yes	down	XP_015623092.1(PREDICTED: uncharacterized protein LOC4330317 [Oryza sativa Japonica Group])
Os12g0281966	0.453508	-1.1408	0.00312466	0.0143705	yes	down
Os06g0119100	0.374047	-1.41871	0.00354021	0.0159023	yes	down	XP_015641516.1(PREDICTED: uncharacterized protein LOC4339942 [Oryza sativa Japonica Group])
Os03g0323500	0.383629	-1.38222	0.00942227	0.0355707	yes	down	BAF11888.1(Os03g0323500 [Oryza sativa Japonica Group])
Os04g0403900	0.144094	-2.79492	8.46388e-18	6.04283e-16	yes	down	EAY93985.1(hypothetical protein OsI_15761 [Oryza sativa Indica Group])
Os03g0750700	0.375512	-1.41307	0.000232141	0.00158703	yes	down	XP_015633337.1(PREDICTED: protein STRICTOSIDINE SYNTHASE-LIKE 3 [Oryza sativa Japonica Group])
Os07g0524000	0.18974	-2.3979	1.52897e-06	1.89659e-05	yes	down	BAT01837.1(Os07g0524000, partial [Oryza sativa Japonica Group])
Os08g0441500	0.079097	-3.66023	6.56028e-12	2.25273e-10	yes	down	XP_015650109.1(PREDICTED: cinnamoyl-CoA reductase 1 [Oryza sativa Japonica Group])
Os11g0289700	0.288649	-1.79261	1.51397e-11	4.93807e-10	yes	down	XP_015615445.1(PREDICTED: cytochrome P450 87A3-like [Oryza sativa Japonica Group])
Os12g0115300	0.315891	-1.6625	1.96867e-07	2.96808e-06	yes	down	XP_015618724.1(PREDICTED: non-specific lipid-transfer protein 1 [Oryza sativa Japonica Group])
Os05g0563400	0.284672	-1.81263	1.76961e-07	2.68223e-06	yes	down	XP_015640263.1(PREDICTED: auxin response factor 15 [Oryza sativa Japonica Group])
Os01g0827300	0.38414	-1.3803	0.00132341	0.00704165	yes	down	XP_015624567.1(PREDICTED: laccase-3 [Oryza sativa Japonica Group])
Os02g0771666	0.233689	-2.09734	0.0131189	0.0466964	yes	down	XP_015625926.1(PREDICTED: glucan endo-1,3-beta-glucosidase 12 [Oryza sativa Japonica Group])
Os01g0949500	0.492907	-1.02061	0.0116031	0.0422805	yes	down	XP_015622317.1(PREDICTED: probable calcium-binding protein CML10 [Oryza sativa Japonica Group])
Os04g0650700	0.240209	-2.05764	2.50701e-05	0.000224869	yes	down	XP_015635450.1(PREDICTED: probable isoaspartyl peptidase/L-asparaginase 2 [Oryza sativa Japonica Group])
Os11g0118500	0.110572	-3.17694	4.0575e-13	1.63826e-11	yes	down	XP_015617946.1(PREDICTED: BTB/POZ domain-containing protein At3g08570 [Oryza sativa Japonica Group])
Os05g0500000	0.0903201	-3.46881	1.78135e-05	0.00016669	yes	down	XP_015639147.1(PREDICTED: scopoletin glucosyltransferase [Oryza sativa Japonica Group])
Os02g0567100	0.480439	-1.05757	0.00110957	0.00605499	yes	down	XP_015625240.1(PREDICTED: thioredoxin-like 4, chloroplastic [Oryza sativa Japonica Group])
Os07g0677100	0.161689	-2.62871	0.00102238	0.00564992	yes	down	XP_015645006.1(PREDICTED: peroxidase 2-like [Oryza sativa Japonica Group])
Os01g0661400	0.388918	-1.36246	0.00114317	0.00621563	yes	down	XP_015621208.1(PREDICTED: putative exosome complex component rrp40 [Oryza sativa Japonica Group])
Os08g0548400	0.450341	-1.15091	0.0102667	0.0382191	yes	down	XP_015649012.1(PREDICTED: chaperone protein dnaJ 11, chloroplastic [Oryza sativa Japonica Group])
Os03g0167400	0.480282	-1.05805	0.00776902	0.0304613	yes	down	XP_015632494.1(PREDICTED: uncharacterized protein LOC4331744 [Oryza sativa Japonica Group])
Os04g0477025	0.045113	-4.47031	2.60985e-10	7.01172e-09	yes	down	XP_015634991.1(PREDICTED: BTB/POZ domain-containing protein At1g67900 [Oryza sativa Japonica Group])
Os05g0230700	0.208027	-2.26516	2.70629e-07	3.96419e-06	yes	down	XP_003568720.1(auxin-responsive protein IAA17 [Brachypodium distachyon])
Os06g0304600	0.219083	-2.19045	7.31135e-06	7.62727e-05	yes	down	XP_015644408.1(PREDICTED: protein ASPARTIC PROTEASE IN GUARD CELL 1 [Oryza sativa Japonica Group])
Os09g0266600	0.321833	-1.63561	2.41789e-05	0.000217772	yes	down	BAD26466.1(putative non-phototropic hypocotyl 3 [Oryza sativa Japonica Group])
Os04g0371100	0.0256599	-5.28434	0.000148575	0.00108063	yes	down	CAD40795.3(OSJNBb0076A22.6 [Oryza sativa Japonica Group])
Os09g0452800	0.153935	-2.6996	1.82154e-06	2.21397e-05	yes	down	XP_015612659.1(PREDICTED: aspartic proteinase nepenthesin-1 [Oryza sativa Japonica Group])
Os10g0521400	0.114608	-3.12522	0.000271356	0.00181057	yes	down	XP_015612918.1(PREDICTED: uncharacterized protein LOC4349144 isoform X1 [Oryza sativa Japonica Group])
Os07g0546000	0.408596	-1.29125	3.41837e-08	6.1091e-07	yes	down	XP_015646798.1(PREDICTED: isopentenyl-diphosphate Delta-isomerase I [Oryza sativa Japonica Group])
Os04g0649500	0.252959	-1.98302	0.000516337	0.00314732	yes	down	XP_015634181.1(PREDICTED: uncharacterized protein LOC4337219 [Oryza sativa Japonica Group])
Os02g0132500	0.105256	-3.24803	2.39492e-08	4.46003e-07	yes	down	XP_015622690.1(PREDICTED: ocs element-binding factor 1 [Oryza sativa Japonica Group])
Os07g0132300	0.187944	-2.41162	0.0014626	0.00766567	yes	down	XP_015644928.1(PREDICTED: EPIDERMAL PATTERNING FACTOR-like protein 2 [Oryza sativa Japonica Group])
Os02g0778400	0.350047	-1.51438	0.000955374	0.00532844	yes	down	Q6K7H2.1(RecName: Full=UMP-CMP kinase 4; AltName: Full=Deoxycytidylate kinase 4; Short=CK 4; Short=dCMP kinase 4; AltName: Full=Uridine monophosphate/cytidine monophosphate kinase 4; Short=UMP/CMP kinase 4; Short=UMP/CMPK 4)
Os02g0833900	0.222027	-2.17119	0.00185628	0.00936035	yes	down	CAH69274.1(TPA: class III peroxidase 32 precursor [Oryza sativa Japonica Group])
Os01g0115566	0.263164	-1.92597	0.00795004	0.0310166	yes	down	BAS70070.1(Os01g0115566 [Oryza sativa Japonica Group])
Os06g0179100	0.0886264	-3.49612	5.1646e-05	0.00042406	yes	down	BAS96447.1(Os06g0179100, partial [Oryza sativa Japonica Group])
Os05g0192100	0.169422	-2.56131	0.00567974	0.0235292	yes	down	BAF16765.1(Os05g0192100, partial [Oryza sativa Japonica Group])
Os09g0558250	0.232771	-2.10301	0.00359818	0.0161193	yes	down	XP_015612002.1(PREDICTED: trihelix transcription factor ASIL1 [Oryza sativa Japonica Group])
Os01g0546400	0.347448	-1.52513	0.00110764	0.00604679	yes	down	XP_015630032.1(PREDICTED: WAT1-related protein At5g64700 [Oryza sativa Japonica Group])
Os06g0208951	0.0951203	-3.3941	0.0139335	0.0489988	yes	down	XP_015642074.1(PREDICTED: aspartic proteinase nepenthesin-1 [Oryza sativa Japonica Group])
Os06g0528700	0.20114	-2.31373	2.82361e-05	0.000250179	yes	down	XP_015642183.1(PREDICTED: flavin-containing monooxygenase FMO GS-OX-like 9 [Oryza sativa Japonica Group])
Os04g0509600	0.160903	-2.63574	1.7997e-13	7.64778e-12	yes	down	AAL05612.1(ammonium transporter 1-1 [Oryza sativa])
Os09g0502000	0.35157	-1.50811	0.00180423	0.00913362	yes	down	EEE69995.1(hypothetical protein OsJ_29904 [Oryza sativa Japonica Group])
Os02g0228300	0.29739	-1.74957	9.26691e-05	0.000712591	yes	down	XP_015626128.1(PREDICTED: receptor-like protein kinase 5 [Oryza sativa Japonica Group])
Os07g0462800	0.0202451	-5.62628	0.00237571	0.0114851	yes	down	XP_015645977.1(PREDICTED: 5-pentadecatrienyl resorcinol O-methyltransferase-like [Oryza sativa Japonica Group])
Os10g0442400	0.0885565	-3.49726	0.000518251	0.00315696	yes	down	XP_015614725.1(PREDICTED: UDP-glycosyltransferase 86A1 isoform X2 [Oryza sativa Japonica Group])
Os10g0536100	0.290822	-1.78179	1.09009e-05	0.000108763	yes	down	XP_015614799.1(PREDICTED: MADS-box transcription factor 56 [Oryza sativa Japonica Group])
Os09g0522100	0.134102	-2.8986	0.0103361	0.0384269	yes	down	XP_015611305.1(PREDICTED: dehydration-responsive element-binding protein 1H [Oryza sativa Japonica Group])
Os04g0447800	0.475524	-1.07241	0.00272045	0.0128244	yes	down	XP_015633915.1(PREDICTED: glutamate decarboxylase 4 [Oryza sativa Japonica Group])
Os03g0339400	0.192581	-2.37646	1.39458e-06	1.74825e-05	yes	down	CAH69282.1(TPA: class III peroxidase 40 precursor [Oryza sativa Japonica Group])
Os03g0624300	0.324557	-1.62346	0.00668178	0.0269823	yes	down	XP_015629894.1(PREDICTED: uncharacterized protein LOC4333487 [Oryza sativa Japonica Group])
Os04g0600500	0.183627	-2.44515	0.00266358	0.0126044	yes	down	Q7XPT0.2(RecName: Full=Putative protein Brevis radix-like 3; Short=OsBRXL3)
Os02g0256100	0.262295	-1.93074	0.00447964	0.0193971	yes	down	XP_015623208.1(PREDICTED: probable polygalacturonase [Oryza sativa Japonica Group])
Os05g0127266	0.0120996	-6.36889	0.00010069	0.000765544	yes	down	EEC78444.1(hypothetical protein OsI_18294 [Oryza sativa Indica Group])
Os05g0543700	0.453074	-1.14218	1.78423e-08	3.41242e-07	yes	down	EEE64562.1(hypothetical protein OsJ_19414 [Oryza sativa Japonica Group])
Os01g0159200	0.232411	-2.10525	2.02562e-09	4.77259e-08	yes	down	BAF03996.1(Os01g0159200, partial [Oryza sativa Japonica Group])
Os12g0198200	0.423084	-1.24099	0.0122431	0.0441051	yes	down	BAT16253.1(Os12g0198200, partial [Oryza sativa Japonica Group])
Os01g0368000	0.149745	-2.73942	0.00123419	0.00662536	yes	down	BAS72154.1(Os01g0368000 [Oryza sativa Japonica Group])
Os04g0423100	0.117216	-3.09276	3.87328e-05	0.000328597	yes	down	BAS89215.1(Os04g0423100 [Oryza sativa Japonica Group])
Os02g0823100	0.154391	-2.69534	1.69123e-13	7.21931e-12	yes	down	XP_015625572.1(PREDICTED: aquaporin PIP 1-3 [Oryza sativa Japonica Group])
Os08g0137300	0.411341	-1.28159	2.63492e-05	0.000235004	yes	down	XP_015648627.1(PREDICTED: uncharacterized protein LOC4344622 [Oryza sativa Japonica Group])
Os06g0149133	0.467676	-1.09642	0.00502263	0.0212607	yes	down	XP_015643959.1(PREDICTED: GDSL esterase/lipase APG [Oryza sativa Japonica Group])
Os01g0603500	0.253885	-1.97775	3.66443e-06	4.12652e-05	yes	down	BAD52654.1(HcrVf1 protein-like [Oryza sativa Japonica Group])
Os09g0438000	0.271785	-1.87946	2.53546e-14	1.21394e-12	yes	down	XP_015612440.1(PREDICTED: respiratory burst oxidase homolog protein E [Oryza sativa Japonica Group])
Os02g0315600	0.218344	-2.19533	0.000330517	0.00214768	yes	down	XP_015624017.1(PREDICTED: transcription factor bHLH144 [Oryza sativa Japonica Group])
Os09g0519150	0.460645	-1.11827	0.0121565	0.0438915	yes	down
Os07g0109400	0.336338	-1.57202	0.00722395	0.0287215	yes	down	XP_015646820.1(PREDICTED: protein LONGIFOLIA 1 [Oryza sativa Japonica Group])
Os11g0564800	0.176538	-2.50195	3.92383e-05	0.000332318	yes	down	BAT14489.1(Os11g0564900 [Oryza sativa Japonica Group])
Os04g0639000	0.114458	-3.12711	0.0120064	0.0434844	yes	down	EEC78102.1(hypothetical protein OsI_17603 [Oryza sativa Indica Group])
Os07g0498400	0.30885	-1.69502	0.0121092	0.043784	yes	down	XP_015647858.1(PREDICTED: LRR receptor-like serine/threonine-protein kinase GSO1 [Oryza sativa Japonica Group])
Os04g0581100	0.285886	-1.80649	0.000253028	0.00170676	yes	down	XP_015634119.1(PREDICTED: naringenin,2-oxoglutarate 3-dioxygenase [Oryza sativa Japonica Group])
Os12g0576600	0.191308	-2.38603	0.00892176	0.034099	yes	down	BAF30128.1(Os12g0576600, partial [Oryza sativa Japonica Group])
Os03g0161900	0.247599	-2.01392	5.11461e-10	1.3072e-08	yes	down	AAN06862.1(Putative heat shock protein [Oryza sativa Japonica Group])
Os04g0419550	0.123614	-3.01609	7.7892e-08	1.29173e-06	yes	down	BAS89179.1(Os04g0419550, partial [Oryza sativa Japonica Group])
Os11g0108800	0.279831	-1.83737	1.43884e-05	0.000138059	yes	down	XP_015617036.1(PREDICTED: probable receptor-like protein kinase At5g18500 [Oryza sativa Japonica Group])
Os05g0355900	0.198899	-2.32989	0.000507509	0.00309684	yes	down	XP_015638237.1(PREDICTED: uncharacterized protein LOC4338518 [Oryza sativa Japonica Group])
Os09g0438100	0.268955	-1.89456	0.000141427	0.0010351	yes	down	XP_015611015.1(PREDICTED: uncharacterized protein LOC4347159 [Oryza sativa Japonica Group])
Os08g0416800	0.189371	-2.40071	1.21497e-06	1.54634e-05	yes	down	BAT05442.1(Os08g0416800, partial [Oryza sativa Japonica Group])
Os06g0594600	0.0993296	-3.33163	0.000976216	0.00542759	yes	down	XP_015641801.1(PREDICTED: methanol O-anthraniloyltransferase [Oryza sativa Japonica Group])
Os02g0103900	0.321112	-1.63885	0.00420462	0.0184027	yes	down	XP_015625201.1(PREDICTED: U3 small nucleolar RNA-associated protein 6 homolog [Oryza sativa Japonica Group])
Os04g0565400	0.073324	-3.76957	7.48559e-19	5.95987e-17	yes	down	XP_015636751.1(PREDICTED: putative cis-zeatin O-glucosyltransferase [Oryza sativa Japonica Group])
Os06g0274875	0.0268211	-5.22049	0.00109521	0.00599164	yes	down	XP_015641505.1(PREDICTED: peroxidase 11 [Oryza sativa Japonica Group])
Os07g0230700	0.482365	-1.0518	0.000862598	0.00487624	yes	down	XP_015645191.1(PREDICTED: protein LURP-one-related 10 [Oryza sativa Japonica Group])
Os03g0665200	0.108955	-3.1982	0.000155044	0.00112163	yes	down	XP_015628008.1(PREDICTED: uncharacterized protein LOC4333657 [Oryza sativa Japonica Group])
Os09g0264400	0.144865	-2.78722	0.00714737	0.0284878	yes	down	XP_015611428.1(PREDICTED: cytochrome P450 71A1 [Oryza sativa Japonica Group])
Os05g0480600	0.462332	-1.113	0.00106434	0.00584529	yes	down	XP_015640265.1(PREDICTED: mucin-5AC [Oryza sativa Japonica Group])
Os01g0170500	0.255199	-1.97031	0.00107057	0.00587381	yes	down	XP_015629151.1(PREDICTED: uncharacterized protein LOC4327635 [Oryza sativa Japonica Group])
Os06g0231600	0.237729	-2.07261	6.2688e-05	0.000505787	yes	down	XP_015641975.1(PREDICTED: NEP1-interacting protein-like 2 isoform X1 [Oryza sativa Japonica Group])
Os02g0829850	0.35992	-1.47425	7.74914e-09	1.61858e-07	yes	down	BAD22944.1(hypothetical protein [Oryza sativa Japonica Group])
Os06g0286700	0.188885	-2.40442	3.6503e-09	8.19843e-08	yes	down	BAD69099.1(putative NBS-LRR disease resistance protein [Oryza sativa Japonica Group])
Os08g0248100	0.229608	-2.12275	4.07976e-05	0.00034385	yes	down	XP_015648681.1(PREDICTED: probable LRR receptor-like serine/threonine-protein kinase At3g47570 [Oryza sativa Japonica Group])
Os01g0534900	0.429294	-1.21996	0.00339551	0.0153889	yes	down	XP_015616435.1(PREDICTED: calcium permeable stress-gated cation channel 1 [Oryza sativa Japonica Group])
Os07g0541700	0.499328	-1.00194	0.00526861	0.0221038	yes	down	EAZ40165.1(hypothetical protein OsJ_24611 [Oryza sativa Japonica Group])
Os02g0767300	0.183589	-2.44545	0.0130015	0.0463597	yes	down	XP_015624815.1(PREDICTED: flavonol synthase/flavanone 3-hydroxylase [Oryza sativa Japonica Group])
Os12g0274700	0.427073	-1.22745	0.00193017	0.00966926	yes	down	XP_015619872.1(PREDICTED: ribulose bisphosphate carboxylase small chain, chloroplastic [Oryza sativa Japonica Group])
Os02g0198500	0.279388	-1.83966	1.18592e-12	4.49381e-11	yes	down
Os04g0419900	0.238044	-2.0707	0.000299213	0.00197047	yes	down	CAE02927.1(OSJNBb0108J11.20 [Oryza sativa Japonica Group])
Os04g0538850	0.154224	-2.6969	0.0118965	0.0431747	yes	down	XP_015636528.1(PREDICTED: kinesin-like protein NACK1 [Oryza sativa Japonica Group])
Os11g0492300	0.0108095	-6.53156	0.000533238	0.00323504	yes	down	XP_015616044.1(PREDICTED: putative disease resistance RPP13-like protein 1 [Oryza sativa Japonica Group])
Os03g0109800	0.134236	-2.89715	1.3572e-16	8.45463e-15	yes	down	BAF10625.1(Os03g0109800, partial [Oryza sativa Japonica Group])
Os01g0837300	0.49123	-1.02553	1.24585e-05	0.000122272	yes	down	BAD73407.1(UDP-glucuronic acid decarboxylase-like protein [Oryza sativa Japonica Group])
Os11g0181000	0.0137201	-6.18756	0.00983237	0.0368441	yes	down	XP_015615594.1(PREDICTED: myb-related protein 308 [Oryza sativa Japonica Group])
Os05g0534400	0.43563	-1.19883	0.000186996	0.00131822	yes	down	XP_015637956.1(PREDICTED: calcineurin B-like protein 4 isoform X2 [Oryza sativa Japonica Group])
Os06g0105350	0.400583	-1.31983	4.6436e-06	5.09753e-05	yes	down	BAS95739.1(Os06g0105350 [Oryza sativa Japonica Group])
Os01g0142300	0.164523	-2.60364	3.73083e-14	1.74499e-12	yes	down	BAD61068.1(unknown protein [Oryza sativa Japonica Group])
Os01g0817000	0.219445	-2.18807	5.18579e-09	1.12461e-07	yes	down	XP_015625821.1(PREDICTED: calcium uniporter protein 6, mitochondrial [Oryza sativa Japonica Group])
Os12g0567300	0.318315	-1.65147	4.14083e-09	9.17652e-08	yes	down	EAZ20907.1(hypothetical protein OsJ_36546 [Oryza sativa Japonica Group])
Os02g0465600	0.190604	-2.39135	1.90309e-05	0.000176478	yes	down	XP_015623971.1(PREDICTED: F-box/kelch-repeat protein At1g23390 [Oryza sativa Japonica Group])
Os06g0167200	0.240691	-2.05475	4.55708e-06	5.0142e-05	yes	down	XP_015643583.1(PREDICTED: RING-H2 finger protein ATL46 [Oryza sativa Japonica Group])
Os03g0828500	0.250025	-1.99986	5.99056e-08	1.01492e-06	yes	down	XP_015628087.1(PREDICTED: mannan endo-1,4-beta-mannosidase 4 isoform X1 [Oryza sativa Japonica Group])
Os09g0298200	0.268506	-1.89698	0.00236315	0.0114341	yes	down	XP_015612224.1(PREDICTED: glucose-1-phosphate adenylyltransferase small subunit, chloroplastic/amyloplastic-like [Oryza sativa Japonica Group])
Os12g0409700	0.236129	-2.08235	0.00568694	0.0235521	yes	down	BAT16856.1(Os12g0409700 [Oryza sativa Japonica Group])
Os08g0240000	0.090932	-3.45907	0.00031524	0.00206069	yes	down	XP_015649563.1(PREDICTED: cytosolic sulfotransferase 3 [Oryza sativa Japonica Group])
Os04g0107300	0.242858	-2.04181	0.0141598	0.0495393	yes	down	XP_015634637.1(PREDICTED: glyoxylate/hydroxypyruvate reductase HPR3 [Oryza sativa Japonica Group])
Os07g0251900	0.0434324	-4.52508	2.90828e-05	0.00025616	yes	down	XP_006662771.1(PREDICTED: probable LRR receptor-like serine/threonine-protein kinase At3g47570 [Oryza brachyantha])
Os06g0233101	0.135674	-2.88178	0.0104156	0.0386464	yes	down	XP_015643616.1(PREDICTED: uncharacterized protein LOC4340584 [Oryza sativa Japonica Group])
Os01g0717700	0.186225	-2.42488	1.73729e-09	4.12757e-08	yes	down	XP_015622493.1(PREDICTED: tryptophan aminotransferase-related protein 3 [Oryza sativa Japonica Group])
Os07g0435300	0.244265	-2.03348	9.79019e-07	1.27057e-05	yes	down	BAT01238.1(Os07g0435300, partial [Oryza sativa Japonica Group])
Os12g0226400	0.490344	-1.02813	0.0106132	0.0392305	yes	down	BAT16401.1(Os12g0226400, partial [Oryza sativa Japonica Group])
Os05g0238400	0.303352	-1.72094	0.000173283	0.00123251	yes	down	XP_015638464.1(PREDICTED: uncharacterized protein LOC4338182 [Oryza sativa Japonica Group])
Os06g0140700	0.199564	-2.32507	0.000406239	0.00256275	yes	down	AAD37695.1(homeodomain leucine zipper protein, partial [Oryza sativa Indica Group])
Os08g0560300	0.253363	-1.98072	0.00741019	0.0293426	yes	down	XP_015649011.1(PREDICTED: uncharacterized protein LOC4346322 [Oryza sativa Japonica Group])
Os03g0663700	0.449419	-1.15387	0.00719848	0.0286444	yes	down	XP_015632240.1(PREDICTED: type IV inositol polyphosphate 5-phosphatase 7 isoform X2 [Oryza sativa Japonica Group])
Os02g0518000	0.239972	-2.05906	4.24267e-07	5.96499e-06	yes	down	XP_015627097.1(PREDICTED: formin-like protein 16 [Oryza sativa Japonica Group])
Os09g0418375	0.00516656	-7.59658	4.99624e-07	6.93164e-06	yes	down	BAT08106.1(Os09g0418500, partial [Oryza sativa Japonica Group])
Os09g0125900	0.207125	-2.27143	0.000926829	0.0051876	yes	down	BAD22442.1(ABC transporter-like protein [Oryza sativa Japonica Group])
Os02g0206700	0.482117	-1.05255	1.04876e-05	0.000105076	yes	down	XP_015623299.1(PREDICTED: UDP-glycosyltransferase 73E1 [Oryza sativa Japonica Group])
Os05g0241200	0.31714	-1.65681	0.00129422	0.00690317	yes	down	XP_015637713.1(PREDICTED: triose phosphate/phosphate translocator TPT, chloroplastic-like [Oryza sativa Japonica Group])
Os02g0227700	0.0931516	-3.42428	0.000164102	0.00117994	yes	down	XP_015623345.1(PREDICTED: receptor-like protein kinase HSL1 isoform X1 [Oryza sativa Japonica Group])
Os03g0124500	0.208117	-2.26453	1.31208e-06	1.65878e-05	yes	down	XP_015629384.1(PREDICTED: uncharacterized protein LOC4331456 [Oryza sativa Japonica Group])
Os07g0557400	0.200545	-2.318	0.00510149	0.0215302	yes	down	EEC82261.1(hypothetical protein OsI_26456 [Oryza sativa Indica Group])
Os11g0465200	0.252844	-1.98368	2.8496e-05	0.000251875	yes	down	XP_015617858.1(PREDICTED: indole-2-monooxygenase isoform X2 [Oryza sativa Japonica Group])
Os04g0386300	0.18879	-2.40515	0.00228208	0.0110968	yes	down	BAF14534.1(Os04g0386300, partial [Oryza sativa Japonica Group])
Os01g0179800	0.0408534	-4.6134	2.67419e-26	3.88704e-24	yes	down	EEE53986.1(hypothetical protein OsJ_00615 [Oryza sativa Japonica Group])
Os06g0702000	0.055552	-4.17002	0.0101155	0.0377502	yes	down	BAD53781.1(unknown protein [Oryza sativa Japonica Group])
Os08g0434700	0.440822	-1.18173	1.25868e-05	0.000123361	yes	down	BAF23794.2(Os08g0434700, partial [Oryza sativa Japonica Group])
Os07g0530400	0.0661237	-3.91869	2.5767e-10	6.93579e-09	yes	down	XP_015645500.1(PREDICTED: uncharacterized protein LOC4343449 [Oryza sativa Japonica Group])
Os02g0725000	0.250962	-1.99446	2.06511e-05	0.00018949	yes	down	XP_015625188.1(PREDICTED: protein kinase G11A-like [Oryza sativa Japonica Group])
Os06g0566300	0.30849	-1.6967	1.35328e-05	0.000131315	yes	down	BAD54497.1(putative ZIP-like zinc transporter [Oryza sativa Japonica Group])
Os02g0687200	0.143389	-2.802	3.83807e-05	0.000326098	yes	down	XP_015623828.1(PREDICTED: uncharacterized protein LOC4330359 [Oryza sativa Japonica Group])
Os07g0282401	0.343108	-1.54327	0.00457432	0.0197494	yes	down	BAT00992.1(Os07g0282401 [Oryza sativa Japonica Group])
Os09g0369050	0.429864	-1.21805	6.92758e-05	0.000552958	yes	down	XP_015612138.1(PREDICTED: ethylene-responsive transcription factor RAP2-13 [Oryza sativa Japonica Group])
Os01g0976800	0.272894	-1.87359	0.00531223	0.022244	yes	down	XP_015641177.1(PREDICTED: GATA transcription factor 16 [Oryza sativa Japonica Group])
Os03g0263400	0.48711	-1.03768	0.010529	0.0389857	yes	down	ABF95109.1(Phosphate carrier protein, mitochondrial precursor, putative, expressed [Oryza sativa Japonica Group])
Os01g0170000	0.449315	-1.1542	9.313e-05	0.000715553	yes	down	Q5VQG4.1(RecName: Full=Galactinol--sucrose galactosyltransferase; AltName: Full=Raffinose synthase)
Os03g0810800	0.386543	-1.3713	0.00310191	0.014289	yes	down	XP_015631081.1(PREDICTED: zerumbone synthase [Oryza sativa Japonica Group])
Os10g0108700	0.236993	-2.07709	0.00290063	0.0134912	yes	down	XP_015613915.1(PREDICTED: benzyl alcohol O-benzoyltransferase [Oryza sativa Japonica Group])
Os01g0191200	0.060379	-4.04981	2.19269e-10	5.98168e-09	yes	down	XP_015625438.1(PREDICTED: stem 28 kDa glycoprotein [Oryza sativa Japonica Group])
Os06g0589500	0.177201	-2.49654	1.76135e-06	2.14818e-05	yes	down	XP_015641472.1(PREDICTED: uncharacterized protein LOC4341406 isoform X1 [Oryza sativa Japonica Group])
Os09g0114500	0.383107	-1.38418	6.26746e-09	1.33869e-07	yes	down	XP_015612252.1(PREDICTED: kinesin-like protein BC2 isoform X1 [Oryza sativa Japonica Group])
Os02g0234500	0.401919	-1.31503	5.29034e-05	0.000433756	yes	down	XP_015623112.1(PREDICTED: uncharacterized protein LOC4328820 [Oryza sativa Japonica Group])
Os02g0589400	0.163808	-2.60992	1.32579e-07	2.08189e-06	yes	down	XP_015627384.1(PREDICTED: putative UDP-rhamnose:rhamnosyltransferase 1 [Oryza sativa Japonica Group])
Os03g0785200	0.318743	-1.64953	0.00530932	0.0222351	yes	down	XP_015630575.1(PREDICTED: uncharacterized protein LOC4334343 [Oryza sativa Japonica Group])
[truncated: 4,463 more rows]
