# Supplementary material for: The essential roles of OsFtsH2 in developing the chloroplast of rice
Source: BMC Plant Biol. 2021 Oct 1;21:445. doi: 10.1186/s12870-021-03222-z (PMC8485545; doi:10.1186/s12870-021-03222-z)
Supplement: Supplementary file 4 — Additional file 4: Table S2. DEGs in photosynthesis-related pathways. [file 12870_2021_3222_MOESM4_ESM.xlsx]

## Sheet: Sheet1
Table S2 DEGs in photosynthesis-related pathways.
Gene ID	Description	Fold changes(mutant/WT)	log2fc	pvalue	padjust	regulate
Photosynthesis
Os01g0501800	PsbO	0.334605	-1.57947	3.92912e-06	4.40186e-05	down
Os10g0461400	PsbP	2.64411	1.40278	0.00371374	0.0165403	up
Os10g0460900	PsbP	2.10711	1.07526	0.000871049	0.00491715	up
Os07g0141400	PsbP	0.280643	-1.83319	5.38568e-06	5.83308e-05	down
Os10g0461100	PsbP	2.90907	1.54056	2.95623e-05	0.000259979	up
Os07g0544800	PsbQ	0.323549	-1.62794	7.9957e-06	8.25363e-05	down
Os07g0147500	PsbR	0.0779709	-3.68092	2.10182e-64	2.70791e-61	down
Os08g0200300	PsbR	0.18231	-2.45554	2.80987e-14	1.33405e-12	down
Os07g0147550	PsbR	16.7257	4.06399	4.30069e-17	2.84811e-15	up
Os01g0869800	PsbS	0.233521	-2.09838	7.9703e-08	1.31649e-06	down
Os05g0508900	PsbW	0.0467391	-4.41923	1.13007e-14	5.63922e-13	down
Os01g0773700	PsbW	0.191906	-2.38153	8.93154e-11	2.60716e-09	down
Os03g0333400	Psb27	0.427472	-1.2261	0.00637192	0.0259119	down
Os08g0560900	PsaD	0.246164	-2.02231	2.74027e-08	5.03046e-07	down
Os07g0435300	PsaE	0.244265	-2.03348	9.79019e-07	1.27057e-05	down
Os03g0778100	PsaF	0.303287	-1.72124	7.15652e-06	7.49056e-05	down
Os09g0481200	PsaG	0.250021	-1.99988	3.09338e-10	8.21732e-09	down
Os05g0560000	PsaH	0.253704	-1.97878	7.06513e-08	1.18113e-06	down
Os07g0148900	PsaK	0.243174	-2.03994	1.23091e-08	2.45178e-07	down
Os12g0420400	PsaL	0.371508	-1.42853	0.000205851	0.00143287	down
Os12g0189400	PsaN	0.201461	-2.31143	5.49686e-06	5.93762e-05	down
Os04g0414700	PsaO	0.225755	-2.14717	8.55419e-09	1.77367e-07	down
Os07g0556200	PetC	0.476884	-1.06829	0.000269934	0.00180236	down
Os06g0101600	PetE	0.230927	-2.11449	1.25501e-07	1.98062e-06	down
Os08g0104600	PetF	0.177631	-2.49305	1.79695e-10	4.9642e-09	down
Os01g0860601	PetF	0.216939	-2.20464	0.00021541	0.00148917	down
Os03g0784700	PetH	0.335266	-1.57662	0.00660159	0.0267041	down
Os06g0107700	PetH	0.308091	-1.69857	0.00160039	0.00826708	down
Os02g0103800	PetH	0.14078	-2.82849	1.29903e-15	7.19133e-14	down
Os07g0147900	PetH	2.18142	1.12527	7.26323e-06	7.58544e-05	up
Os10g0355800	atpD	0.172043	-2.53916	9.97014e-05	0.000759456	down
Os07g0513000	atpG	0.256025	-1.96565	2.63965e-06	3.09039e-05	down
Os03g0278900	atpF	0.395222	-1.33927	1.29652e-06	1.63983e-05	down
Photosynthesis – antenna proteins
Os06g0320500	Lhca1	0.180705	-2.46829	2.05428e-07	3.08077e-06	down
Os07g0577600	Lhca2	0.284201	-1.81502	4.67005e-06	5.12259e-05	down
Os02g0197600	Lhca3	0.223256	-2.16323	9.90782e-08	1.60198e-06	down
Os08g0435900	Lhca4	0.174012	-2.52274	2.23062e-07	3.31192e-06	down
Os02g0764500	Lhca5	0.284828	-1.81184	1.79641e-06	2.18436e-05	down
Os09g0346500	Lhcb1	0.395888	-1.33684	0.000126362	0.000936855	down
Os01g0600900	Lhcb1	0.0896279	-3.47991	1.74168e-06	2.12602e-05	down
Os01g0720500	Lhcb1	0.0591954	-4.07837	0.00498964	0.0211526	down
Os03g0592500	Lhcb2	0.15342	-2.70444	5.17575e-10	1.32044e-08	down
Os07g0562700	Lhcb3	0.146758	-2.76849	2.87677e-13	1.19035e-11	down
Os07g0558400	Lhcb4	0.166111	-2.58978	7.34352e-08	1.22366e-06	down
Os11g0242800	Lhcb5	0.232998	-2.10161	7.49695e-06	7.80652e-05	down
Os04g0457000	Lhcb6	0.168009	-2.57339	1.61343e-05	0.000152793	down
Os04g0457100	Lhcb6	0.194041	-2.36557	1.30241e-05	0.000126901	down
Carbon fixation in photosynthetic organisms
Os05g0405000	pyruvate, phosphate dikinase 1, chloroplastic isoform X1	6.37415	2.67223	4.36134e-17	2.87483e-15	up
Os01g0760600	aspartate aminotransferase, cytoplasmic	2.3941	1.25948	0.00044615	0.00277378	up
Os01g0791033	Ribulose bisphosphate carboxylase large chain	0.144509	-2.79077	1.33422e-08	2.63167e-07	down
Os05g0574400	malate dehydrogenase, mitochondrial	0.220914	-2.17844	1.93029e-05	0.000178506	down
Os06g0133800	transketolase, chloroplastic	0.359045	-1.47776	0.000114192	0.000856029	down
Os03g0781300	phosphoriboisomerase A	5.46032	2.44898	4.52222e-05	0.000376952	up
Os03g0129300	glyceraldehyde-3-phosphate dehydrogenase B	0.408298	-1.29231	0.00066389	0.00389996	down
Os12g0274700	ribulose bisphosphate carboxylase small chain	0.427073	-1.22745	0.00193017	0.00966926	down
Os07g0176900	ribose-5-phosphate isomerase 3	0.230708	-2.11586	3.93958e-08	6.94857e-07	down
Os10g0163340	ructose-bisphosphate aldolase cytoplasmic isozyme-like	19.5306	4.28766	0.000238297	0.00162363	up
Os04g0306400	ribose-5-phosphate isomerase 1	2.01383	1.00994	0.00194624	0.00973689	up
Os06g0536800	hypothetical protein	2.04511	1.03218	9.23534e-05	0.000710743	up
Os02g0697900	Phosphoribulokinase, chloroplastic	0.230012	-2.12022	5.07774e-15	2.62156e-13	down
Os01g0110700	phosphoenolpyruvate carboxylase 4	0.291693	-1.77748	0.00214151	0.0105362	down
Os12g0291100	ribulose bisphosphate carboxylase small chain A	0.210545	-2.2478	2.12021e-09	4.96654e-08	down
Os07g0108300	glutamate--glyoxylate aminotransferase 2	0.245852	-2.02414	3.63092e-05	0.000310639	down
Os07g0630800	malate dehydrogenase, chloroplastic	0.119859	-3.06059	4.51624e-23	5.16163e-21	down
Os03g0267300	fructose-1,6-bisphosphatase, chloroplastic	0.32393	-1.62625	7.53953e-06	7.84222e-05	down
Os12g0291066	ribulose bisphosphate carboxylase small chain A	0.381325	-1.39091	0.00145068	0.00761587	down
Os10g0356000	RuBisCO large subunit	0.0865325	-3.53061	0.000151913	0.00110151	down
Os01g0866400	Fructose-1,6-bisphosphatase, cytosolic	0.189626	-2.39877	1.06678e-05	0.000106617	down
Os03g0169100	ribulose-phosphate 3-epimerase, chloroplastic	0.325087	-1.6211	1.24198e-08	2.47037e-07	down
Os10g0390500	alanine aminotransferase 2	2.53682	1.34302	1.4838e-06	1.8454e-05	up
Os12g0169600	Fructose-bisphosphate aldolase, chloroplastic	0.279747	-1.8378	0.00423652	0.0185109	down
Os06g0668200	phosphoglycerate kinase, cytosolic	3.31943	1.73093	4.85524e-10	1.24766e-08	up
Os04g0234600	sedoheptulose-1,7-bisphosphatase, chloroplastic	0.349557	-1.5164	0.000289326	0.00191425	down
Os02g0171100	glyceraldehyde-3-phosphate dehydrogenase GAPCP1, chloroplastic	0.449499	-1.15361	0.0016923	0.00865978	down
Os05g0186300	NADP-dependent malic enzyme, chloroplastic-like	0.471361	-1.0851	0.0079524	0.0310173	down
Os09g0535000	riosephosphate isomerase, chloroplastic	0.448307	-1.15744	0.00828099	0.0320958	down
Os11g0171300	fructose-bisphosphate aldolase, chloroplastic	0.455649	-1.13401	0.000474306	0.00292128	down
Os06g0608700	fructose-bisphosphate aldolase, cytoplasmic isozyme 1	0.123906	-3.01268	4.62428e-14	2.1347e-12	down
Os08g0120600	fructose-bisphosphate aldolase cytoplasmic isozyme-like	5.10313	2.35138	1.43149e-06	1.78819e-05	up
Os12g0291733	Ribulose bisphosphate carboxylase small chain, chloroplastic	0.317826	-1.65369	0.000207915	0.0014444	down
Os01g0208700	phosphoenolpyruvate carboxylase 1	0.177307	-2.49568	9.73778e-07	1.26435e-05	down
Os03g0432100	pyruvate, phosphate dikinase 2	8.33449	3.05909	4.41798e-12	1.54406e-10	up
Os12g0292301	small subunit of ribulose-1,5-bisphosphate carboxylase	0.183766	-2.44406	4.61644e-06	5.07307e-05	down
Os12g0632700	malate dehydrogenase, glyoxysomal	4.03607	2.01295	1.09583e-10	3.15333e-09	up
Os03g0773800	malate dehydrogenase, glyoxysomal-like	0.364575	-1.45571	0.000337691	0.00218828	down
Os03g0255500	phosphoenolpyruvate carboxykinase	13.7298	3.77924	1.05309e-16	6.69256e-15	up
Os05g0496200	phosphoglycerate kinase, chloroplastic	0.357889	-1.48242	0.00255698	0.012195	down
Os05g0438600	Fructose-1,6-bisphosphatase, cytosolic	37.8262	5.24131	4.01999e-79	1.26603e-75	up
Os02g0698000	phosphoribulokinase, chloroplastic	0.235382	-2.08692	2.15662e-07	3.21215e-06	down
Os04g0459500	glyceraldehyde-3-phosphate dehydrogenase A, chloroplastic	0.21455	-2.22062	5.36194e-09	1.15837e-07	down
Os12g0292400	ribulose bisphosphate carboxylase small chain	0.127219	-2.97462	2.02722e-06	2.43716e-05	down
