# Supplementary material for: The essential roles of OsFtsH2 in developing the chloroplast of rice
Source: BMC Plant Biol. 2021 Oct 1;21:445. doi: 10.1186/s12870-021-03222-z (PMC8485545; doi:10.1186/s12870-021-03222-z)
Supplement: Supplementary file 5 — Additional file 5: Table S3. DEGs in plant hormone signal transduction. [file 12870_2021_3222_MOESM5_ESM.xlsx]

## Sheet: Sheet1
Table S3 DEGs in plant
Gene ID	log2fc	pvalue	padjust	regulate		Description
Os06g0191500	101.708	6.66829	0.000246113	up		BAF18943.2(Os06g0191500, partial [Oryza sativa Japonica Group])
Os05g0523300	10.4687	3.38801	1.84437e-19	up		XP_015640484.1(PREDICTED: auxin-responsive protein IAA18 isoform X2 [Oryza sativa Japonica Group])
Os01g0194300	12.0318	3.58878	4.71092e-21	up		EEC70102.1(hypothetical protein OsI_00749 [Oryza sativa Indica Group])
Os05g0457200	3.70804	1.89066	0.000167328	up		XP_015638196.1(PREDICTED: probable protein phosphatase 2C 49 [Oryza sativa Japonica Group])
Os01g0923700	2.06892	1.04888	0.000399447	up		XP_015649544.1(PREDICTED: probable histidine kinase 3 [Oryza sativa Japonica Group])
Os03g0180900	6.40862	2.68001	2.06382e-06	up		XP_015633146.1(PREDICTED: protein TIFY 11c [Oryza sativa Japonica Group])
Os02g0551100	4.81008	2.26606	2.4914e-08	up		XP_015626727.1(PREDICTED: serine/threonine-protein kinase SAPK6 [Oryza sativa Japonica Group])
Os01g0764800	10.2404	3.3562	2.52441e-06	up		XP_015618143.1(PREDICTED: probable indole-3-acetic acid-amido synthetase GH3.2 [Oryza sativa Japonica Group])
Os01g0867300	2.39219	1.25833	0.000250375	up		XP_015612904.1(PREDICTED: G-box-binding factor 4 [Oryza sativa Japonica Group])
Os01g0808100	2.41936	1.27462	0.000170168	up		BAG91290.1(unnamed protein product [Oryza sativa Japonica Group])
Os05g0230700	0.208027	-2.26516	2.70629e-07	down		XP_003568720.1(auxin-responsive protein IAA17 [Brachypodium distachyon])
Os04g0442000	0.309381	-1.69254	6.00455e-14	down		CAE04227.2(OSJNBa0064D20.11 [Oryza sativa Japonica Group])
Os03g0390200	4.39664	2.1364	1.48259e-13	up		XP_015633075.1(PREDICTED: serine/threonine-protein kinase SAPK1 isoform X1 [Oryza sativa Japonica Group])
Os02g0445600	0.100113	-3.3203	0.00684399	down		XP_015624954.1(PREDICTED: auxin-induced protein 15A [Oryza sativa Japonica Group])
Os01g0382400	5.07007	2.34201	1.08986e-09	up		XP_015631392.1(PREDICTED: pathogenesis-related protein PRB1-2 [Oryza sativa Japonica Group])
Os03g0268600	3.48228	1.80003	8.02202e-10	up		XP_015628825.1(PREDICTED: probable protein phosphatase 2C 30 [Oryza sativa Japonica Group])
Os06g0137400	0.125911	-2.98952	0.000855737	down		XP_015640948.1(PREDICTED: auxin-induced protein 15A-like [Oryza sativa Japonica Group])
Os03g0742900	0.471697	-1.08407	0.00132875	down		XP_015631444.1(PREDICTED: auxin-responsive protein IAA13 [Oryza sativa Japonica Group])
Os07g0129300	0.292893	-1.77155	0.00737154	down		EAZ02649.1(hypothetical protein OsI_24760 [Oryza sativa Indica Group])
Os11g0143300	0.361898	-1.46635	0.00595182	down		ABA91414.2(Two-component response regulator ARR8, putative, expressed [Oryza sativa Japonica Group])
Os05g0572700	4.37286	2.12858	0.00930366	up		XP_015638143.1(PREDICTED: probable protein phosphatase 2C 51 isoform X2 [Oryza sativa Japonica Group])
Os07g0182400	0.342979	-1.54381	1.20124e-08	down		XP_015645192.1(PREDICTED: auxin-responsive protein IAA24 [Oryza sativa Japonica Group])
Os02g0445100	0.0978737	-3.35294	1.59587e-05	down		XP_015624157.1(PREDICTED: auxin-induced protein 15A [Oryza sativa Japonica Group])
Os01g0718300	0.388898	-1.36254	1.65026e-06	down		XP_015621030.1(PREDICTED: systemin receptor SR160 [Oryza sativa Japonica Group])
Os05g0473101	9.22166	3.20503	0.00113182	up		XP_015638073.1(PREDICTED: abscisic acid receptor PYL4 [Oryza sativa Japonica Group])
Os03g0633800	0.136348	-2.87463	0.00117081	down		XP_015628435.1(PREDICTED: auxin-responsive protein IAA12 [Oryza sativa Japonica Group])
Os04g0442300	0.222587	-2.16756	1.57967e-06	down		XP_015636992.1(PREDICTED: two-component response regulator ORR1 [Oryza sativa Japonica Group])
Os02g0738400	0.315606	-1.6638	1.11902e-08	down		BAS80825.1(Os02g0738400 [Oryza sativa Japonica Group])
Os10g0564500	0.243181	-2.0399	0.00040353	down		BAF27249.1(Os10g0564500 [Oryza sativa Japonica Group])
Os06g0335500	0.467144	-1.09806	0.000231017	down		XP_015644240.1(PREDICTED: auxin-responsive protein IAA21 [Oryza sativa Japonica Group])
Os05g0537400	3.21413	1.68443	9.00271e-05	up		BAS95091.1(Os05g0537400 [Oryza sativa Japonica Group])
Os04g0662200	0.192391	-2.37789	0.00643836	down		XP_015635164.1(PREDICTED: indole-3-acetic acid-induced protein ARG7 [Oryza sativa Japonica Group])
Os11g0169200	0.0229165	-5.44747	3.9974e-05	down		XP_015617575.1(PREDICTED: putative auxin transporter-like protein 4 [Oryza sativa Japonica Group])
Os10g0542800	2.54567	1.34804	9.21077e-06	up		XP_015614505.1(PREDICTED: probable serine/threonine-protein kinase At4g35230 [Oryza sativa Japonica Group])
Os03g0181100	0.417813	-1.25907	0.00527291	down		XP_015633147.1(PREDICTED: protein TIFY 11b [Oryza sativa Japonica Group])
Os07g0615200	0.430501	-1.21591	1.98017e-08	down		XP_015647536.1(PREDICTED: protein TIFY 10b [Oryza sativa Japonica Group])
Os05g0155200	0.353344	-1.50086	3.2607e-05	down		AAV32219.1(putative ethylene responsive factor [Oryza sativa Japonica Group])
Os01g0221000	2.60317	1.38027	0.00120186	up		XP_015622064.1(PREDICTED: jasmonic acid-amido synthetase JAR2 isoform X3 [Oryza sativa Japonica Group])
Os12g0586100	6.8795	2.7823	3.31769e-10	up		XP_015619839.1(PREDICTED: serine/threonine-protein kinase SAPK9 [Oryza sativa Japonica Group])
Os04g0637000	0.349342	-1.51729	0.000675947	down		XP_015636710.1(PREDICTED: transcription factor TGA4 isoform X1 [Oryza sativa Japonica Group])
Os01g0231000	0.409966	-1.28642	7.71163e-06	down		XP_015621955.1(PREDICTED: auxin-responsive protein IAA3 [Oryza sativa Japonica Group])
Os04g0630500	0.132547	-2.91542	1.4916e-09	down		BAS91164.1(Os04g0630500, partial [Oryza sativa Japonica Group])
Os02g0805100	6.28609	2.65216	6.62773e-06	up		XP_015627246.1(PREDICTED: auxin-responsive protein IAA9 [Oryza sativa Japonica Group])
Os01g0221100	2.78018	1.47518	2.09283e-05	up		Q5NAZ7.2(RecName: Full=Jasmonic acid-amido synthetase JAR2; AltName: Full=Auxin-responsive GH3-like protein 3; Short=OsGH3-3; AltName: Full=Indole-3-acetic acid-amido synthetase GH3.3; AltName: Full=Jasmonate-amino acid synthetase JAR1; AltName: Full=Protein JASMONATE RESISTANT 2; Short=OsJAR2)
Os09g0325700	13.5131	3.75628	4.77474e-20	up		XP_015611887.1(PREDICTED: probable protein phosphatase 2C 68 [Oryza sativa Japonica Group])
Os12g0601300	0.353396	-1.50064	0.00280713	down		XP_015620571.1(PREDICTED: auxin-responsive protein IAA30 [Oryza sativa Japonica Group])
Os01g0924966	0.0498322	-4.32678	0.000264173	down		XP_015644175.1(PREDICTED: auxin-responsive protein SAUR72 [Oryza sativa Japonica Group])
Os05g0407500	2.24261	1.16518	5.1089e-05	up		XP_015639961.1(PREDICTED: gibberellin receptor GID1 [Oryza sativa Japonica Group])
Os12g0138500	0.45222	-1.1449	0.00744284	down		BAT15819.1(Os12g0138500, partial [Oryza sativa Japonica Group])
Os03g0224200	2.67915	1.42178	7.16004e-09	up		XP_015630577.1(PREDICTED: two-component response regulator ORR21 [Oryza sativa Japonica Group])
Os06g0597000	0.142461	-2.81136	8.84355e-08	down		XP_015641726.1(PREDICTED: auxin-responsive protein IAA23 [Oryza sativa Japonica Group])
Os05g0186100	0.404265	-1.30663	0.00168416	down		XP_015637666.1(PREDICTED: pseudo histidine-containing phosphotransfer protein 2 [Oryza sativa Japonica Group])
Os01g0190300	0.279957	-1.83672	8.68867e-08	down		XP_015622022.1(PREDICTED: auxin-responsive protein IAA2 [Oryza sativa Japonica Group])
Os03g0782500	0.412598	-1.27719	1.5906e-05	down		ABF99196.1(Helix-loop-helix DNA-binding domain containing protein, expressed [Oryza sativa Japonica Group])
Os05g0563400	0.284672	-1.81263	1.76961e-07	down		XP_015640263.1(PREDICTED: auxin response factor 15 [Oryza sativa Japonica Group])
Os12g0454800	0.274105	-1.8672	0.000845267	down		EAY83013.1(hypothetical protein OsI_38233 [Oryza sativa Indica Group])
Os01g0867450	10.2543	3.35815	4.99009e-05	up		XP_015612904.1(PREDICTED: G-box-binding factor 4 [Oryza sativa Japonica Group])
Os02g0787300	5.80511	2.53732	2.0202e-13	up		BAF10255.1(Os02g0787300, partial [Oryza sativa Japonica Group])
Os01g0859300	30.9327	4.95106	9.22394e-09	up		XP_015628684.1(PREDICTED: ABSCISIC ACID-INSENSITIVE 5-like protein 7 [Oryza sativa Japonica Group])
Os05g0586200	0.426451	-1.22955	8.80585e-07	down		XP_015639715.1(PREDICTED: jasmonic acid-amido synthetase JAR1 [Oryza sativa Japonica Group])
Os10g0392400	3.83736	1.94011	0.000162217	up		XP_015613048.1(PREDICTED: protein TIFY 11d [Oryza sativa Japonica Group])
Os03g0860100	64.49	6.011	0.000463723	up		XP_015629379.1(PREDICTED: ethylene-responsive transcription factor 15 [Oryza sativa Japonica Group])
Os06g0702000	0.055552	-4.17002	0.0101155	down		BAD53781.1(unknown protein [Oryza sativa Japonica Group])
Os04g0617050	6.2453	2.64277	1.16286e-10	up		CAH68333.1(H0313F03.1 [Oryza sativa])
Os03g0132800	3.36415	1.75024	1.1189e-17	up		XP_015632908.1(PREDICTED: probable serine/threonine-protein kinase At4g35230 [Oryza sativa Japonica Group])
Os07g0592600	8.72742	3.12556	4.77597e-09	up		XP_015647797.1(PREDICTED: probable indole-3-acetic acid-amido synthetase GH3.8 [Oryza sativa Japonica Group])
Os12g0139400	0.356458	-1.4882	0.00861526	down		XP_015619630.1(PREDICTED: two-component response regulator ORR10 [Oryza sativa Japonica Group])
Os06g0714300	2.54711	1.34886	1.27321e-05	up		XP_015641422.1(PREDICTED: auxin-responsive protein SAUR32 [Oryza sativa Japonica Group])
Os12g0601400	0.239962	-2.05912	0.00336043	down		XP_015618566.1(PREDICTED: auxin-responsive protein IAA31 [Oryza sativa Japonica Group])
Os07g0580500	0.267675	-1.90145	1.80815e-10	down		BAF22014.2(Os07g0580500, partial [Oryza sativa Japonica Group])
Os08g0109400	0.364431	-1.45628	1.92735e-06	down		XP_015648256.1(PREDICTED: auxin-responsive protein IAA25 [Oryza sativa Japonica Group])
Os03g0717700	0.332813	-1.58722	4.13341e-12	down		XP_015630313.1(PREDICTED: probable histidine kinase 4 [Oryza sativa Japonica Group])
Os09g0459450	0.347184	-1.52623	0.00458496	down		XP_015610974.1(PREDICTED: probable BRI1 kinase inhibitor 1 [Oryza sativa Japonica Group])
Os11g0141900	0.320531	-1.64146	4.886e-05	down		XP_015616658.1(PREDICTED: regulatory protein NPR6 [Oryza sativa Japonica Group])
Os01g0741900	3.87227	1.95318	4.85086e-15	up		XP_015619920.1(PREDICTED: auxin-responsive protein IAA6 isoform X2 [Oryza sativa Japonica Group])
Os02g0820900	0.402604	-1.31257	0.000454654	down		XP_015626572.1(PREDICTED: ethylene receptor 3 isoform X1 [Oryza sativa Japonica Group])
Os05g0559400	2.06824	1.0484	3.86161e-06	up		XP_015640557.1(PREDICTED: auxin-responsive protein IAA19 [Oryza sativa Japonica Group])
Os04g0537100	0.452562	-1.14381	0.00267155	down		CAE03018.3(OSJNBa0091D06.3 [Oryza sativa Japonica Group])
Os03g0318600	2.71275	1.43976	0.000168834	up		XP_015632465.1(PREDICTED: transcription factor TGA2 [Oryza sativa Japonica Group])
Os01g0856500	0.452259	-1.14478	1.0122e-05	down		EAY76542.1(hypothetical protein OsI_04484 [Oryza sativa Indica Group])
Os07g0129200	12.4303	3.63579	6.50484e-05	up		XP_015645134.1(PREDICTED: pathogenesis-related protein PRB1-3 [Oryza sativa Japonica Group])
Os02g0557800	0.25979	-1.94458	8.017e-10	down		BAF09056.2(Os02g0557800, partial [Oryza sativa Japonica Group])
Os09g0456200	0.387774	-1.36671	1.33008e-07	down		XP_015612550.1(PREDICTED: bZIP transcription factor TRAB1-like [Oryza sativa Japonica Group])

## Sheet: Sheet2
Table S3 DEGs in plant hormone signal transduction.
Gene ID	Description		Fold changes(mutant/WT)	log2fc	pvalue	padjust	regulate
Os06g0191500	Mitogen-activated protein kinase kinase 5		101.708	6.66829	0.00166824	0.000246113	up
Os05g0523300	auxin-responsive protein IAA18 isoform X2		10.4687	3.38801	1.56518e-17	1.84437e-19	up
Os01g0194300	BTB/POZ domain and ankyrin repeat-containing protein NPR1		12.0318	3.58878	4.55721e-19	4.71092e-21	up
Os05g0457200	probable protein phosphatase 2C 49		3.70804	1.89066	0.00119902	0.000167328	up
Os01g0923700	XP_015649544.1(PREDICTED: probable histidine kinase 3 [Oryza sativa Japonica Group])		2.06892	1.04888	0.00252752	0.000399447	up
Os03g0180900	XP_015633146.1(PREDICTED: protein TIFY 11c [Oryza sativa Japonica Group])		6.40862	2.68001	2.47658e-05	2.06382e-06	up
Os02g0551100	serine/threonine-protein kinase SAPK6		4.81008	2.26606	4.62149e-07	2.4914e-08	up
Os01g0764800	probable indole-3-acetic acid-amido synthetase GH3.2		10.2404	3.3562	2.97143e-05	2.52441e-06	up
Os01g0867300	G-box-binding factor 4		2.39219	1.25833	0.00169128	0.000250375	up
Os01g0808100	BAG91290.1(unnamed protein product [Oryza sativa Japonica Group])		2.41936	1.27462	0.00121492	0.000170168	up
Os05g0230700	auxin-responsive protein IAA17		0.208027	-2.26516	3.96419e-06	2.70629e-07	down
Os04g0442000	CAE04227.2(OSJNBa0064D20.11 [Oryza sativa Japonica Group])		0.309381	-1.69254	2.71874e-12	6.00455e-14	down
Os03g0390200	serine/threonine-protein kinase SAPK1 isoform X1		4.39664	2.1364	6.36704e-12	1.48259e-13	up
Os02g0445600	auxin-induced protein 15A		0.100113	-3.3203	0.0275236	0.00684399	down
Os01g0382400	pathogenesis-related protein PRB1-2		5.07007	2.34201	2.66991e-08	1.08986e-09	up
Os03g0268600	probable protein phosphatase 2C 30		3.48228	1.80003	2.00685e-08	8.02202e-10	up
Os06g0137400	auxin-induced protein 15A-like		0.125911	-2.98952	0.00484325	0.000855737	down
Os03g0742900	auxin-responsive protein IAA13		0.471697	-1.08407	0.00706207	0.00132875	down
Os07g0129300	hypothetical protein OsI_24760		0.292893	-1.77155	0.0292263	0.00737154	down
Os11g0143300	Two-component response regulator ARR8, putative, expressed		0.361898	-1.46635	0.0244739	0.00595182	down
Os05g0572700	probable protein phosphatase 2C 51 isoform X2		4.37286	2.12858	0.0352261	0.00930366	up
Os07g0182400	auxin-responsive protein IAA24		0.342979	-1.54381	2.39944e-07	1.20124e-08	down
Os02g0445100	auxin-induced protein 15A		0.0978737	-3.35294	0.000151355	1.59587e-05	down
Os01g0718300	systemin receptor SR160		0.388898	-1.36254	2.02928e-05	1.65026e-06	down
Os05g0473101	abscisic acid receptor PYL4		9.22166	3.20503	0.00616338	0.00113182	up
Os03g0633800	auxin-responsive protein IAA12		0.136348	-2.87463	0.00634035	0.00117081	down
Os04g0442300	two-component response regulator ORR1		0.222587	-2.16756	1.95009e-05	1.57967e-06	down
Os02g0738400	BAS80825.1(Os02g0738400 [Oryza sativa Japonica Group])		0.315606	-1.6638	2.25426e-07	1.11902e-08	down
Os10g0564500	BAF27249.1(Os10g0564500 [Oryza sativa Japonica Group])		0.243181	-2.0399	0.0025485	0.00040353	down
Os06g0335500	auxin-responsive protein IAA21		0.467144	-1.09806	0.00158087	0.000231017	down
Os05g0537400	BAS95091.1(Os05g0537400 [Oryza sativa Japonica Group])		3.21413	1.68443	0.000695104	9.00271e-05	up
Os04g0662200	indole-3-acetic acid-induced protein ARG7		0.192391	-2.37789	0.0261428	0.00643836	down
Os11g0169200	putative auxin transporter-like protein 4		0.0229165	-5.44747	0.000337712	3.9974e-05	down
Os10g0542800	probable serine/threonine-protein kinase At4g35230		2.54567	1.34804	9.35955e-05	9.21077e-06	up
Os03g0181100	protein TIFY 11b		0.417813	-1.25907	0.0221186	0.00527291	down
Os07g0615200	PREDICTED: protein TIFY 10b		0.430501	-1.21591	3.75675e-07	1.98017e-08	down
Os05g0155200	putative ethylene responsive factor		0.353344	-1.50086	0.000283501	3.2607e-05	down
Os01g0221000	jasmonic acid-amido synthetase JAR2 isoform X3		2.60317	1.38027	0.00648129	0.00120186	up
Os12g0586100	serine/threonine-protein kinase SAPK9		6.8795	2.7823	8.76389e-09	3.31769e-10	up
Os04g0637000	transcription factor TGA4 isoform X1		0.349342	-1.51729	0.00395358	0.000675947	down
Os01g0231000	auxin-responsive protein IAA3		0.409966	-1.28642	8.00067e-05	7.71163e-06	down
Os04g0630500	BAS91164.1(Os04g0630500, partial [Oryza sativa Japonica Group])		0.132547	-2.91542	3.57985e-08	1.4916e-09	down
Os02g0805100	auxin-responsive protein IAA9		6.28609	2.65216	7.00173e-05	6.62773e-06	up
Os01g0221100	Jasmonic acid-amido synthetase JAR2		2.78018	1.47518	0.000191585	2.09283e-05	up
Os09g0325700	probable protein phosphatase 2C		13.5131	3.75628	4.18995e-18	4.77474e-20	up
Os12g0601300	auxin-responsive protein IAA30		0.353396	-1.50064	0.0131426	0.00280713	down
Os01g0924966	auxin-responsive protein SAUR72		0.0498322	-4.32678	0.00176973	0.000264173	down
Os05g0407500	gibberellin receptor GID1		2.24261	1.16518	0.000420217	5.1089e-05	up
Os12g0138500	BAT15819.1(Os12g0138500, partial [Oryza sativa Japonica Group])		0.45222	-1.1449	0.0294472	0.00744284	down
Os03g0224200	two-component response regulator ORR21		2.67915	1.42178	1.50455e-07	7.16004e-09	up
Os06g0597000	auxin-responsive protein IAA23		0.142461	-2.81136	1.44891e-06	8.84355e-08	down
Os05g0186100	pseudo histidine-containing phosphotransfer protein 2		0.404265	-1.30663	0.00862749	0.00168416	down
Os01g0190300	auxin-responsive protein IAA2		0.279957	-1.83672	1.4244e-06	8.68867e-08	down
Os03g0782500	transcription factor PIF4		0.412598	-1.27719	0.000150984	1.5906e-05	down
Os05g0563400	auxin response factor 15		0.284672	-1.81263	2.68223e-06	1.76961e-07	down
Os12g0454800	EAY83013.1(hypothetical protein OsI_38233 [Oryza sativa Indica Group])		0.274105	-1.8672	0.00479357	0.000845267	down
Os01g0867450	G-box-binding factor 4		10.2543	3.35815	0.000411399	4.99009e-05	up
Os02g0787300	BAF10255.1(Os02g0787300, partial [Oryza sativa Japonica Group])		5.80511	2.53732	8.53363e-12	2.0202e-13	up
Os01g0859300	ABSCISIC ACID-INSENSITIVE 5-like protein 7		30.9327	4.95106	1.90002e-07	9.22394e-09	up
Os05g0586200	jasmonic acid-amido synthetase JAR1		0.426451	-1.22955	1.15339e-05	8.80585e-07	down
Os10g0392400	protein TIFY 11d		3.83736	1.94011	0.00116846	0.000162217	up
Os03g0860100	ethylene-responsive transcription factor 15		64.49	6.011	0.00286502	0.000463723	up
Os06g0702000	BAD53781.1(unknown protein [Oryza sativa Japonica Group])		0.055552	-4.17002	0.0377502	0.0101155	down
Os04g0617050	CAH68333.1(H0313F03.1 [Oryza sativa])		6.2453	2.64277	3.31925e-09	1.16286e-10	up
Os03g0132800	probable serine/threonine-protein kinase At4g35230		3.36415	1.75024	7.85003e-16	1.1189e-17	up
Os07g0592600	probable indole-3-acetic acid-amido synthetase GH3.8		8.72742	3.12556	1.04211e-07	4.77597e-09	up
Os12g0139400	two-component response regulator ORR10		0.356458	-1.4882	0.0331331	0.00861526	down
Os06g0714300	auxin-responsive protein SAUR32		2.54711	1.34886	0.000124355	1.27321e-05	up
Os12g0601400	auxin-responsive protein IAA31		0.239962	-2.05912	0.0152641	0.00336043	down
Os07g0580500	transcription factor BZR1		0.267675	-1.90145	4.99029e-09	1.80815e-10	down
Os08g0109400	auxin-responsive protein IAA25		0.364431	-1.45628	2.32761e-05	1.92735e-06	down
Os03g0717700	probable histidine kinase 4		0.332813	-1.58722	1.45176e-10	4.13341e-12	down
Os09g0459450	probable BRI1 kinase inhibitor 1		0.347184	-1.52623	0.0197832	0.00458496	down
Os11g0141900	regulatory protein NPR6		0.320531	-1.64146	0.000403639	4.886e-05	down
Os01g0741900	auxin-responsive protein IAA6 isoform X2		3.87227	1.95318	2.51358e-13	4.85086e-15	up
Os02g0820900	ethylene receptor 3 isoform X1		0.402604	-1.31257	0.00281862	0.000454654	down
Os05g0559400	auxin-responsive protein IAA19		2.06824	1.0484	4.33136e-05	3.86161e-06	up
Os04g0537100	CAE03018.3(OSJNBa0091D06.3 [Oryza sativa Japonica Group])		0.452562	-1.14381	0.0126373	0.00267155	down
Os03g0318600	transcription factor TGA2		2.71275	1.43976	0.00120844	0.000168834	up
Os01g0856500	EAY76542.1(hypothetical protein OsI_04484 [Oryza sativa Indica Group])		0.452259	-1.14478	0.000101737	1.0122e-05	down
Os07g0129200	pathogenesis-related protein PRB1-3		12.4303	3.63579	0.00052349	6.50484e-05	up
Os02g0557800	BAF09056.2(Os02g0557800, partial [Oryza sativa Japonica Group])		0.25979	-1.94458	2.00685e-08	8.017e-10	down
Os09g0456200	bZIP transcription factor TRAB1-like		0.387774	-1.36671	2.08632e-06	1.33008e-07	down
