# Supplementary material for: The essential roles of OsFtsH2 in developing the chloroplast of rice
Source: BMC Plant Biol. 2021 Oct 1;21:445. doi: 10.1186/s12870-021-03222-z (PMC8485545; doi:10.1186/s12870-021-03222-z)
Supplement: Supplementary file 6 — Additional file 6: Table S4. Primers sequence in this study were listed. [file 12870_2021_3222_MOESM6_ESM.xlsx]

## Sheet: Primer sequence
Table S4 Primers sequence in this study were listed.
Primer name	Primer sequences (5’-3’)	Annotation
gRNA1-F	GGCACTCTGTGCAACGCCACTCGA	For OsFtsH2:Cas9 vector construction
gRNA1-R	AAACTCGAGTGGCGTTGCACAGAG	For OsFtsH2:Cas9 vector construction
gRNA2-F	GCCGAAGCTCGCGCTTGGGAACCT	For OsFtsH2:Cas9 vector construction
gRNA2-R	AAACAGGTTCCCAAGCGCGAGCTT	For OsFtsH2:Cas9 vector construction
JD-FtsH2-F	ATGGCTCCAACATCCATGAGCCT	For genotyping
JD-FtsH2-R	TCTGCACACGGTTGCCGAGCTCAG	For genotyping
OE-FtsH2-F	ATGGCTCCAACATCCATGAGCCTTG	For subcellular localization
OE-FtsH2-R	GGCAGGGAGAGCTGCCGGCGTGGC	For subcellular localization
RT-FtsH2-F	AGAATTGTTGGTGGCCTTGGCGGT	For qRT-PCR
RT-FtsH2-R	ACATGGAGTTCCTTGCCATCATCC	For qRT-PCR
Actin-1F	CAACACCCCTGCTATGTACG	For qRT-PCR
Actin-1R	CATCACCAGAGTCCAACACA	For qRT-PCR
RT-PsbQ-F	CGCTACGACCTCAAAACCGT	For qRT-PCR
RT-PsbQ-R	CGTGTAGTACTTCTCCGCCTC	For qRT-PCR
RT-PsbS-F	TGAGCCGAAGCCAAAGTTCA	For qRT-PCR
RT-PsbS-R	AGGATTCCCTTCCCGGTGAT	For qRT-PCR
RT-PsaD-F	ACCAGTTCTACCGCGTCTTC	For qRT-PCR
RT-PsaD-R	CGTTCTTGCCGGTGAACTTG	For qRT-PCR
RT-PsaG-F	TGTTCTTCAACTTCCAGCGG	For qRT-PCR
RT-PsaG-R	ATGTAGTAGGCGACGATGTGG	For qRT-PCR
RT-PetC-F	CTCAAGGGTGACCCGACGTA	For qRT-PCR
RT-PetC-R	GATGAACTTGTTCTCGGCGG	For qRT-PCR
RT-PPDK1-F	GTGATCATTGGCAAGCAGCC	For qRT-PCR
RT-PPDK1-R	AGTCCGGCATAGCCCAATTC	For qRT-PCR
RT-PEPC-F	AGATCATCGACGCCATCCAC	For qRT-PCR
RT-PEPC-R	GCTACGGAGCTTACGGTGTT	For qRT-PCR
RT-IAA18-F	ATAATCAGAGCCACCGGGAC	For qRT-PCR
RT-IAA18-R	GATTGGAGGCCAACCGACTA	For qRT-PCR
RT-IAA13-F	TCACCGCAACTGGGAACAATA	For qRT-PCR
RT-IAA13-R	ACAAACATCTGCCACGGGAC	For qRT-PCR
RT-TGA2-F	Os03g0318600 GCGGCAGCAGACTTTACATC	For qRT-PCR
RT-TGA2-R	GAGAACTCAGGGCACGCAAA	For qRT-PCR
RT-GID1-F	Os05g0407500 GAGCCTCATCATCGTGTCGG	For qRT-PCR
RT-GID1-R	AACAGGTAGAACCCCACCGT	For qRT-PCR
RT-SAPK6-F	Os02g0551100 TGTCGCGAATCCTGCAAAGA	For qRT-PCR
RT-SAPK6-R	ATCCGAGAATGTACGGGCAC	For qRT-PCR
